# Supplementary material for: The relationship between protein sequences and their gene ontology functions
Source: BMC Bioinformatics. 2006 Dec 12;7(Suppl 4):S11. doi: 10.1186/1471-2105-7-S4-S11 (PMC1780109; doi:10.1186/1471-2105-7-S4-S11)
Supplement: Additional data file 1 — The p-value distribution of sequence pairs in GO groups of molecular function ontology. The p-value distribution of sequence pairs in GO groups of molecular function ontology. This file contains the p-value distribution of sequence pairs in all GO groups of molecular function ontology [file 1471-2105-7-S4-S11-S1.xls]

Supplementary Table I: The p-value distribution of sequence pairs in GO groups of molecular function ontology
GO ID	(E-2, 1]	(E-5, E-2]	(E-10, E-5]	(E-20, E-10]	(E-50, E-20]	(E-100, E-50]	[0, -100]	Description
GO_0003674(3317)	96.03	3.46	0.32	0.1	0.06	0.02	0.01	molecular_function
* GO_0045182(55)	93.13	3.5	1.62	0.74	0.4	0.2	0.4	translation regulator activity
* * GO_0008135(44)	91.12	3.81	2.33	1.16	0.63	0.32	0.63	translation factor activity, nucleic acid binding
* * * GO_0003746(9)	69.44	0	5.56	11.11	8.33	0	5.56	translation elongation factor activity
* * * GO_0003743(30)	93.1	4.14	0.69	0.92	0.23	0.23	0.69	translation initiation factor activity
* GO_0030528(311)	86.96	9.55	2.42	0.71	0.28	0.03	0.04	transcription regulator activity
* * GO_0016564(24)	76.45	14.86	5.43	2.54	0.72	0	0	transcriptional repressor activity
* * * GO_0016566(10)	68.89	22.22	6.67	2.22	0	0	0	specific transcriptional repressor activity
* * GO_0003712(30)	91.72	6.44	0.92	0	0.23	0.46	0.23	transcription cofactor activity
* * * GO_0003713(9)	88.89	5.56	5.56	0	0	0	0	transcription coactivator activity
* * * GO_0003714(13)	88.46	6.41	0	0	1.28	2.56	1.28	transcription corepressor activity
* * GO_0003711(20)	85.26	12.63	2.11	0	0	0	0	transcriptional elongation regulator activity
* * * GO_0016944(17)	86.76	13.24	0	0	0	0	0	RNA polymerase II transcription elongation factor activity
* * GO_0003702(116)	88.14	8.94	2.07	0.54	0.25	0.03	0.03	RNA polymerase II transcription factor activity
* * * GO_0016251(61)	91.09	7.32	1.2	0.33	0.05	0	0	general RNA polymerase II transcription factor activity
* * * * GO_0016455(20)	89.47	8.95	1.05	0.53	0	0	0	RNA polymerase II transcription mediator activity
* * * GO_0003704(40)	75.38	15.51	5.64	1.79	1.28	0.26	0.13	specific RNA polymerase II transcription factor activity
* * GO_0003701(10)	97.78	2.22	0	0	0	0	0	RNA polymerase I transcription factor activity
* * GO_0016563(33)	74.43	17.23	5.68	1.33	0.57	0.19	0.57	transcriptional activator activity
* * GO_0003709(10)	97.78	2.22	0	0	0	0	0	RNA polymerase III transcription factor activity
* * GO_0003700(63)	77.88	14.13	4.81	1.74	0.97	0.26	0.2	transcription factor activity
* GO_0030234(137)	91.54	6.77	0.99	0.41	0.16	0.05	0.08	enzyme regulator activity
* * GO_0030695(58)	87.42	8.59	1.69	1.39	0.6	0	0.3	GTPase regulator activity
* * * GO_0005096(29)	80.54	8.87	5.17	3.45	1.48	0	0.49	GTPase activator activity
* * * * GO_0005097(7)	23.81	14.29	23.81	19.05	14.29	0	4.76	Rab GTPase activator activity
* * * * GO_0005100(7)	9.52	14.29	47.62	23.81	4.76	0	0	Rho GTPase activator activity
* * * GO_0005083(51)	86.27	8.86	1.88	1.8	0.78	0	0.39	small GTPase regulator activity
* * * * GO_0005085(23)	86.96	6.72	0.79	3.16	1.19	0	1.19	guanyl-nucleotide exchange factor activity
* * * * * GO_0005086(6)	53.33	0	0	20	20	0	6.67	ARF guanyl-nucleotide exchange factor activity
* * * * GO_0005097(7)	23.81	14.29	23.81	19.05	14.29	0	4.76	Rab GTPase activator activity
* * * * GO_0005100(7)	9.52	14.29	47.62	23.81	4.76	0	0	Rho GTPase activator activity
* * GO_0019208(11)	83.64	7.27	3.64	1.82	1.82	0	1.82	phosphatase regulator activity
* * * GO_0019888(11)	83.64	7.27	3.64	1.82	1.82	0	1.82	protein phosphatase regulator activity
* * GO_0019207(31)	86.02	8.17	2.8	1.51	0.65	0.65	0.22	kinase regulator activity
* * * GO_0019887(28)	84.66	8.47	3.44	1.85	0.53	0.79	0.26	protein kinase regulator activity
* * * * GO_0004860(6)	93.33	0	0	0	0	0	6.67	protein kinase inhibitor activity
* * * * GO_0016538(15)	59.05	17.14	12.38	6.67	1.9	2.86	0	cyclin-dependent protein kinase regulator activity
* * * GO_0019210(7)	95.24	0	0	0	0	0	4.76	kinase inhibitor activity
* * * * GO_0004860(6)	93.33	0	0	0	0	0	6.67	protein kinase inhibitor activity
* * * GO_0019209(6)	100	0	0	0	0	0	0	kinase activator activity
* * GO_0008047(53)	88.03	7.98	2.03	1.16	0.51	0.15	0.15	enzyme activator activity
* * * GO_0005096(29)	80.54	8.87	5.17	3.45	1.48	0	0.49	GTPase activator activity
* * * * GO_0005097(7)	23.81	14.29	23.81	19.05	14.29	0	4.76	Rab GTPase activator activity
* * * * GO_0005100(7)	9.52	14.29	47.62	23.81	4.76	0	0	Rho GTPase activator activity
* * * GO_0019209(6)	100	0	0	0	0	0	0	kinase activator activity
* * GO_0004857(18)	94.12	2.61	1.96	0	0	0	1.31	enzyme inhibitor activity
* * * GO_0019210(7)	95.24	0	0	0	0	0	4.76	kinase inhibitor activity
* * * * GO_0004860(6)	93.33	0	0	0	0	0	6.67	protein kinase inhibitor activity
* GO_0016209(18)	86.93	5.23	0.65	0.65	3.92	0.65	1.96	antioxidant activity
* * GO_0004601(14)	85.71	5.49	0	1.1	4.4	1.1	2.2	peroxidase activity
* GO_0005488(998)	93.32	5.56	0.77	0.2	0.09	0.03	0.02	binding
* * GO_0048037(10)	93.33	2.22	2.22	0	0	0	2.22	cofactor binding
* * * GO_0050662(7)	95.24	0	4.76	0	0	0	0	coenzyme binding
* * GO_0043167(60)	91.36	5.42	2.15	0.51	0.28	0.06	0.23	ion binding
* * * GO_0046872(60)	91.36	5.42	2.15	0.51	0.28	0.06	0.23	metal ion binding
* * * * GO_0046914(44)	87.1	7.93	3.38	0.74	0.53	0	0.32	transition metal ion binding
* * * * * GO_0008270(36)	81.9	10.79	5.08	0.95	0.79	0	0.48	zinc ion binding
* * * * * GO_0005507(6)	80	13.33	0	6.67	0	0	0	copper ion binding
* * * * GO_0005509(7)	71.43	9.52	9.52	0	0	4.76	4.76	calcium ion binding
* * * GO_0043169(50)	88.65	7.18	2.78	0.57	0.41	0.08	0.33	cation binding
* * * * GO_0046914(44)	87.1	7.93	3.38	0.74	0.53	0	0.32	transition metal ion binding
* * * * * GO_0008270(36)	81.9	10.79	5.08	0.95	0.79	0	0.48	zinc ion binding
* * * * * GO_0005507(6)	80	13.33	0	6.67	0	0	0	copper ion binding
* * * * GO_0005509(7)	71.43	9.52	9.52	0	0	4.76	4.76	calcium ion binding
* * GO_0042277(14)	95.6	4.4	0	0	0	0	0	peptide binding
* * * GO_0005048(14)	95.6	4.4	0	0	0	0	0	signal sequence binding
* * GO_0008289(18)	81.05	11.11	0.65	0.65	1.96	3.27	1.31	lipid binding
* * * GO_0005543(14)	78.02	10.99	0	1.1	3.3	5.49	1.1	phospholipid binding
* * * * GO_0035091(11)	70.91	10.91	0	1.82	5.45	9.09	1.82	phosphoinositide binding
* * GO_0005515(385)	92.03	6.65	0.93	0.19	0.1	0.07	0.03	protein binding
* * * GO_0019899(8)	89.29	10.71	0	0	0	0	0	enzyme binding
* * * * GO_0051020(6)	100	0	0	0	0	0	0	GTPase binding
* * * * * GO_0031267(6)	100	0	0	0	0	0	0	small GTPase binding
* * * GO_0008134(34)	91.44	6.77	0.89	0.18	0.18	0.36	0.18	transcription factor binding
* * * * GO_0003712(30)	91.72	6.44	0.92	0	0.23	0.46	0.23	transcription cofactor activity
* * * * * GO_0003713(9)	88.89	5.56	5.56	0	0	0	0	transcription coactivator activity
* * * * * GO_0003714(13)	88.46	6.41	0	0	1.28	2.56	1.28	transcription corepressor activity
* * * GO_0008092(50)	84.82	10.94	3.02	0.49	0.49	0.16	0.08	cytoskeletal protein binding
* * * * GO_0015631(16)	76.67	19.17	3.33	0	0.83	0	0	tubulin binding
* * * * * GO_0008017(7)	71.43	19.05	9.52	0	0	0	0	microtubule binding
* * * * GO_0003779(17)	92.65	3.68	1.47	0.74	0.74	0.74	0	actin binding
* * * * * GO_0051015(8)	78.57	10.71	3.57	3.57	3.57	0	0	actin filament binding
* * * GO_0030276(9)	75	8.33	5.56	5.56	0	0	5.56	clathrin binding
* * * GO_0051082(54)	89.73	4.4	1.05	0.42	1.19	2.52	0.7	unfolded protein binding
* * * GO_0051087(7)	85.71	4.76	4.76	0	4.76	0	0	chaperone binding
* * * GO_0008320(11)	67.27	10.91	10.91	5.45	1.82	3.64	0	protein carrier activity
* * * GO_0005102(7)	85.71	4.76	0	4.76	4.76	0	0	receptor binding
* * * GO_0030674(13)	88.46	8.97	0	1.28	1.28	0	0	protein binding, bridging
* * GO_0003676(482)	92.2	6.14	1.1	0.31	0.17	0.04	0.04	nucleic acid binding
* * * GO_0008135(44)	91.12	3.81	2.33	1.16	0.63	0.32	0.63	translation factor activity, nucleic acid binding
* * * * GO_0003746(9)	69.44	0	5.56	11.11	8.33	0	5.56	translation elongation factor activity
* * * * GO_0003743(30)	93.1	4.14	0.69	0.92	0.23	0.23	0.69	translation initiation factor activity
* * * GO_0003723(204)	91.64	6.17	1.23	0.5	0.28	0.09	0.08	RNA binding
* * * * GO_0019843(11)	67.27	18.18	9.09	1.82	1.82	0	1.82	rRNA binding
* * * * GO_0030515(28)	75.4	10.85	5.82	3.44	3.7	0.79	0	snoRNA binding
* * * * GO_0003729(26)	85.85	9.85	1.85	1.23	0.92	0.31	0	mRNA binding
* * * * GO_0031202(40)	90.9	6.41	0.9	0.13	0.77	0.13	0.77	RNA splicing factor activity, transesterification mechanism
* * * GO_0003677(218)	89.07	8.04	1.92	0.51	0.3	0.1	0.06	DNA binding
* * * * GO_0008301(7)	71.43	19.05	4.76	0	4.76	0	0	DNA bending activity
* * * * GO_0003684(10)	84.44	8.89	4.44	0	0	2.22	0	damaged DNA binding
* * * * GO_0003689(6)	6.67	40	13.33	0	20	20	0	DNA clamp loader activity
* * * * GO_0019237(6)	93.33	6.67	0	0	0	0	0	centromeric DNA binding
* * * * GO_0003916(6)	66.67	20	0	0	0	0	13.33	DNA topoisomerase activity
* * * * GO_0003697(12)	84.85	12.12	0	1.52	1.52	0	0	single-stranded DNA binding
* * * * GO_0003688(7)	80.95	19.05	0	0	0	0	0	DNA replication origin binding
* * * * GO_0000182(6)	93.33	6.67	0	0	0	0	0	ribosomal DNA
* * * * GO_0042162(6)	86.67	13.33	0	0	0	0	0	telomeric DNA binding
* * * * GO_0003700(63)	77.88	14.13	4.81	1.74	0.97	0.26	0.2	transcription factor activity
* * * * GO_0003690(9)	69.44	2.78	8.33	11.11	5.56	2.78	0	double-stranded DNA binding
* * GO_0000166(65)	92.21	4.42	1.2	1.11	0.72	0.1	0.24	nucleotide binding
* * * GO_0017076(64)	91.96	4.56	1.24	1.14	0.74	0.1	0.25	purine nucleotide binding
* * * * GO_0030554(52)	92.01	3.47	1.51	1.51	1.06	0.08	0.38	adenyl nucleotide binding
* * * * * GO_0005524(50)	91.67	3.43	1.63	1.63	1.14	0.08	0.41	ATP binding
* * * * GO_0019001(13)	76.92	12.82	3.85	3.85	1.28	1.28	0	guanyl nucleotide binding
* * * * * GO_0005525(12)	80.3	10.61	4.55	3.03	0	1.52	0	GTP binding
* * GO_0003682(20)	84.21	6.32	1.05	0	0.53	7.89	0	chromatin binding
* * GO_0030246(6)	86.67	0	0	0	0	0	13.33	carbohydrate binding
* * GO_0043021(6)	60	26.67	6.67	0	0	0	6.67	ribonucleoprotein binding
* GO_0005215(392)	94.13	3.68	0.66	0.42	0.52	0.26	0.33	transporter activity
* * GO_0042626(43)	85.6	2.1	2.21	4.1	2.21	1.99	1.77	ATPase activity, coupled to transmembrane movement of substances
* * * GO_0042625(30)	85.75	1.84	1.61	3.68	3.91	2.07	1.15	ATPase activity, coupled to transmembrane movement of ions
* * * * GO_0019829(19)	92.4	2.92	0	1.75	1.75	0	1.17	cation-transporting ATPase activity
* * * * * GO_0046961(18)	92.16	2.61	0	1.96	1.96	0	1.31	hydrogen-transporting ATPase activity, rotational mechanism
* * * * GO_0015662(12)	30.3	0	10.61	19.7	21.21	13.64	4.55	ATPase activity, coupled to transmembrane movement of ions, phosphorylative mechanism
* * GO_0015267(11)	87.27	3.64	1.82	0	0	1.82	5.45	channel or pore class transporter activity
* * * GO_0015268(9)	88.89	5.56	2.78	0	0	2.78	0	alpha-type channel activity
* * * * GO_0005216(7)	85.71	4.76	4.76	0	0	4.76	0	ion channel activity
* * GO_0015238(14)	41.76	10.99	15.38	12.09	10.99	1.1	7.69	drug transporter activity
* * * GO_0015239(11)	47.27	9.09	14.55	9.09	12.73	0	7.27	multidrug transporter activity
* * GO_0015144(27)	21.08	1.71	3.13	8.55	23.65	5.7	36.18	carbohydrate transporter activity
* * * GO_0051119(24)	0.36	1.81	3.62	10.87	30.07	7.25	46.01	sugar transporter activity
* * * * GO_0015145(17)	0	0	0	0	0	11.03	88.97	monosaccharide transporter activity
* * * * * GO_0015149(17)	0	0	0	0	0	11.03	88.97	hexose transporter activity
* * * * * * GO_0005354(6)	0	0	0	0	0	33.33	66.67	galactose transporter activity
* * * * * * GO_0015578(15)	0	0	0	0	0	0	100	mannose transporter activity
* * * * * * GO_0005353(15)	0	0	0	0	0	0	100	fructose transporter activity
* * * * * * GO_0005355(16)	0	0	0	0	0	0	100	glucose transporter activity
* * GO_0015075(140)	95.6	3.02	0.16	0.29	0.37	0.2	0.36	ion transporter activity
* * * GO_0046873(38)	91.18	4.98	0.14	0.28	0.71	1.28	1.42	metal ion transporter activity
* * * * GO_0046915(29)	88.67	6.9	0.25	0.25	0.49	1.48	1.97	transition metal ion transporter activity
* * * * * GO_0005375(8)	82.14	10.71	0	3.57	0	3.57	0	copper ion transporter activity
* * * * * GO_0005381(10)	75.56	6.67	0	0	0	8.89	8.89	iron ion transporter activity
* * * GO_0042625(30)	85.75	1.84	1.61	3.68	3.91	2.07	1.15	ATPase activity, coupled to transmembrane movement of ions
* * * * GO_0019829(19)	92.4	2.92	0	1.75	1.75	0	1.17	cation-transporting ATPase activity
* * * * * GO_0046961(18)	92.16	2.61	0	1.96	1.96	0	1.31	hydrogen-transporting ATPase activity, rotational mechanism
* * * * GO_0015662(12)	30.3	0	10.61	19.7	21.21	13.64	4.55	ATPase activity, coupled to transmembrane movement of ions, phosphorylative mechanism
* * * GO_0008509(19)	91.23	2.92	0.58	1.17	0.58	1.17	2.34	anion transporter activity
* * * * GO_0015103(13)	87.18	3.85	0	2.56	0	1.28	5.13	inorganic anion transporter activity
* * * * * GO_0015114(8)	82.14	3.57	0	0	0	3.57	10.71	phosphate transporter activity
* * * GO_0008324(120)	95.48	2.97	0.21	0.31	0.39	0.22	0.42	cation transporter activity
* * * * GO_0019829(19)	92.4	2.92	0	1.75	1.75	0	1.17	cation-transporting ATPase activity
* * * * * GO_0046961(18)	92.16	2.61	0	1.96	1.96	0	1.31	hydrogen-transporting ATPase activity, rotational mechanism
* * * * GO_0015082(35)	91.09	5.04	0.17	0.34	0.5	1.34	1.51	di-, tri-valent inorganic cation transporter activity
* * * * * GO_0005375(8)	82.14	10.71	0	3.57	0	3.57	0	copper ion transporter activity
* * * * * GO_0005381(10)	75.56	6.67	0	0	0	8.89	8.89	iron ion transporter activity
* * * * GO_0015077(62)	96.35	2.17	0.11	0.26	0.58	0.05	0.48	monovalent inorganic cation transporter activity
* * * * * GO_0015078(59)	96.26	2.16	0.12	0.29	0.64	0.06	0.47	hydrogen ion transporter activity
* * * * * * GO_0008121(9)	94.44	2.78	2.78	0	0	0	0	ubiquinol-cytochrome-c reductase activity
* * * * * * GO_0046933(19)	90.64	4.68	0	1.17	1.75	0	1.75	hydrogen-transporting ATP synthase activity, rotational mechanism
* * * * * * GO_0004129(13)	96.15	1.28	0	0	0	1.28	1.28	cytochrome-c oxidase activity
* * * * * * GO_0046961(18)	92.16	2.61	0	1.96	1.96	0	1.31	hydrogen-transporting ATPase activity, rotational mechanism
* * * * GO_0015662(12)	30.3	0	10.61	19.7	21.21	13.64	4.55	ATPase activity, coupled to transmembrane movement of ions, phosphorylative mechanism
* * * GO_0005216(7)	85.71	4.76	4.76	0	0	4.76	0	ion channel activity
* * GO_0008565(53)	94.05	3.41	1.31	0.73	0.15	0.22	0.15	protein transporter activity
* * * GO_0008320(11)	67.27	10.91	10.91	5.45	1.82	3.64	0	protein carrier activity
* * GO_0005478(30)	77.01	15.17	4.83	2.07	0.46	0	0.46	intracellular transporter activity
* * * GO_0005484(24)	69.57	18.84	7.25	3.26	0.72	0	0.36	SNAP receptor activity
* * * * GO_0005485(14)	74.73	15.38	6.59	2.2	1.1	0	0	v-SNARE activity
* * * * GO_0005486(10)	17.78	37.78	26.67	13.33	2.22	0	2.22	t-SNARE activity
* * GO_0005386(108)	94.57	2.98	0.47	0.57	0.66	0.52	0.24	carrier activity
* * * GO_0015399(54)	93.92	2.03	0.63	1.12	1.19	0.7	0.42	primary active transporter activity
* * * * GO_0015405(32)	86.9	2.22	1.41	3.23	3.43	1.81	1.01	P-P-bond-hydrolysis-driven transporter activity
* * * * * GO_0015662(12)	30.3	0	10.61	19.7	21.21	13.64	4.55	ATPase activity, coupled to transmembrane movement of ions, phosphorylative mechanism
* * * * * GO_0046961(18)	92.16	2.61	0	1.96	1.96	0	1.31	hydrogen-transporting ATPase activity, rotational mechanism
* * * * GO_0008121(9)	94.44	2.78	2.78	0	0	0	0	ubiquinol-cytochrome-c reductase activity
* * * * GO_0004129(13)	96.15	1.28	0	0	0	1.28	1.28	cytochrome-c oxidase activity
* * * GO_0015290(36)	80.95	7.94	1.75	2.22	3.17	2.7	1.27	electrochemical potential-driven transporter activity
* * * * GO_0015291(36)	80.95	7.94	1.75	2.22	3.17	2.7	1.27	porter activity
* * * * * GO_0005279(12)	51.52	13.64	0	1.52	3.03	22.73	7.58	amino acid-polyamine transporter activity
* * * * * * GO_0015359(7)	52.38	9.52	0	4.76	4.76	23.81	4.76	amino acid permease activity
* * * * * GO_0015297(8)	75	3.57	0	7.14	10.71	0	3.57	antiporter activity
* * * GO_0008320(11)	67.27	10.91	10.91	5.45	1.82	3.64	0	protein carrier activity
* * GO_0005342(46)	70.92	8.12	1.55	1.45	3	10.05	4.93	organic acid transporter activity
* * * GO_0046943(43)	69.66	8.31	1.66	1	2.55	11.3	5.54	carboxylic acid transporter activity
* * * * GO_0015171(32)	54.64	9.88	2.62	1.01	2.22	20.16	9.48	amino acid transporter activity
* * * * * GO_0005279(12)	51.52	13.64	0	1.52	3.03	22.73	7.58	amino acid-polyamine transporter activity
* * * * * * GO_0015359(7)	52.38	9.52	0	4.76	4.76	23.81	4.76	amino acid permease activity
* * * * * GO_0015174(8)	64.29	7.14	0	3.57	3.57	10.71	10.71	basic amino acid transporter activity
* * * * * GO_0015175(8)	39.29	28.57	0	7.14	0	10.71	14.29	neutral amino acid transporter activity
* * * * * GO_0015179(10)	44.44	11.11	6.67	0	2.22	22.22	13.33	L-amino acid transporter activity
* * * * GO_0008028(8)	82.14	7.14	0	0	0	0	10.71	monocarboxylic acid transporter activity
* * GO_0005319(10)	71.11	6.67	8.89	11.11	0	2.22	0	lipid transporter activity
* * * GO_0005548(7)	42.86	9.52	19.05	23.81	0	4.76	0	phospholipid transporter activity
* * GO_0005275(41)	62.2	11.71	4.02	1.22	2.07	12.8	5.98	amine transporter activity
* * * GO_0015203(19)	57.31	17.54	2.34	1.17	2.92	14.62	4.09	polyamine transporter activity
* * * * GO_0005279(12)	51.52	13.64	0	1.52	3.03	22.73	7.58	amino acid-polyamine transporter activity
* * * * * GO_0015359(7)	52.38	9.52	0	4.76	4.76	23.81	4.76	amino acid permease activity
* * * GO_0015171(32)	54.64	9.88	2.62	1.01	2.22	20.16	9.48	amino acid transporter activity
* * * * GO_0005279(12)	51.52	13.64	0	1.52	3.03	22.73	7.58	amino acid-polyamine transporter activity
* * * * * GO_0015359(7)	52.38	9.52	0	4.76	4.76	23.81	4.76	amino acid permease activity
* * * * GO_0015175(8)	39.29	28.57	0	7.14	0	10.71	14.29	neutral amino acid transporter activity
* * * * GO_0015179(10)	44.44	11.11	6.67	0	2.22	22.22	13.33	L-amino acid transporter activity
* * * * GO_0015174(8)	64.29	7.14	0	3.57	3.57	10.71	10.71	basic amino acid transporter activity
* * GO_0015932(8)	64.29	10.71	10.71	0	0	0	14.29	nucleobase, nucleoside, nucleotide and nucleic acid transporter activity
* * GO_0051184(9)	77.78	2.78	0	8.33	5.56	5.56	0	cofactor transporter activity
* * GO_0005489(23)	88.93	6.72	0.79	0.4	1.98	0.4	0.79	electron transporter activity
* GO_0005198(302)	95.95	3.17	0.44	0.15	0.15	0.11	0.04	structural molecule activity
* * GO_0003735(186)	97.99	1.71	0.05	0.04	0.03	0.12	0.06	structural constituent of ribosome
* * GO_0005199(10)	62.22	2.22	6.67	8.89	13.33	6.67	0	structural constituent of cell wall
* * GO_0005200(49)	78.83	11.48	4.34	1.53	2.3	1.45	0.09	structural constituent of cytoskeleton
* GO_0004871(60)	87.12	6.5	1.86	2.49	1.47	0.28	0.28	signal transducer activity
* * GO_0005057(12)	42.42	3.03	1.52	22.73	24.24	4.55	1.52	receptor signaling protein activity
* * * GO_0004702(8)	0	0	0	42.86	42.86	10.71	3.57	receptor signaling protein serine/threonine kinase activity
* * GO_0004872(20)	81.58	8.42	5.26	1.58	2.11	0.53	0.53	receptor activity
* * * GO_0004888(13)	79.49	5.13	6.41	3.85	3.85	1.28	0	transmembrane receptor activity
* * GO_0005102(7)	85.71	4.76	0	4.76	4.76	0	0	receptor binding
* GO_0003824(1614)	96.72	2.77	0.17	0.15	0.14	0.03	0.03	catalytic activity
* * GO_0016874(126)	94.18	4.13	0.66	0.36	0.24	0.2	0.23	ligase activity
* * * GO_0016886(37)	86.64	6.76	2.25	2.55	0.9	0.3	0.6	ligase activity, forming phosphoric ester bonds
* * * * GO_0008452(35)	85.55	7.23	2.52	2.86	0.84	0.34	0.67	RNA ligase activity
* * * * * GO_0004812(34)	85.2	7.13	2.67	3.03	0.89	0.36	0.71	tRNA ligase activity
* * * GO_0016879(75)	92.07	5.66	1.12	0.25	0.47	0.14	0.29	ligase activity, forming carbon-nitrogen bonds
* * * * GO_0016881(53)	87.16	9.07	2.1	0.29	0.94	0.22	0.22	acid-amino acid ligase activity
* * * * * GO_0004842(44)	84.57	10.36	2.85	0.42	1.27	0.32	0.21	ubiquitin-protein ligase activity
* * * * GO_0016884(9)	83.33	0	5.56	2.78	0	0	8.33	carbon-nitrogen ligase activity, with glutamine as amido-N-donor
* * * GO_0016875(34)	85.2	7.13	2.67	3.03	0.89	0.36	0.71	ligase activity, forming carbon-oxygen bonds
* * * * GO_0016876(34)	85.2	7.13	2.67	3.03	0.89	0.36	0.71	ligase activity, forming aminoacyl-tRNA and related compounds
* * * * * GO_0004812(34)	85.2	7.13	2.67	3.03	0.89	0.36	0.71	tRNA ligase activity
* * * GO_0016877(9)	38.89	27.78	11.11	2.78	0	8.33	11.11	ligase activity, forming carbon-sulfur bonds
* * GO_0016853(43)	92.36	3.21	1.11	0.66	1.55	0.44	0.66	isomerase activity
* * * GO_0016860(13)	83.33	2.56	6.41	2.56	2.56	1.28	1.28	intramolecular oxidoreductase activity
* * * * GO_0016861(6)	93.33	6.67	0	0	0	0	0	intramolecular oxidoreductase activity, interconverting aldoses and ketoses
* * * GO_0016859(10)	53.33	0	4.44	6.67	26.67	6.67	2.22	cis-trans isomerase activity
* * * * GO_0003755(10)	53.33	0	4.44	6.67	26.67	6.67	2.22	peptidyl-prolyl cis-trans isomerase activity
* * * GO_0003916(6)	66.67	20	0	0	0	0	13.33	DNA topoisomerase activity
* * * GO_0016866(9)	91.67	0	5.56	0	0	0	2.78	intramolecular transferase activity
* * GO_0016829(70)	95.9	2.48	0.25	0.29	0.33	0.29	0.46	lyase activity
* * * GO_0016835(30)	94.48	3.68	0.46	0.23	0.23	0.46	0.46	carbon-oxygen lyase activity
* * * * GO_0016836(24)	94.2	3.26	0.72	0.36	0.36	0.36	0.72	hydro-lyase activity
* * * * * GO_0004730(7)	71.43	9.52	9.52	4.76	0	4.76	0	pseudouridylate synthase activity
* * * GO_0016830(25)	94	0.67	0	0.67	0.67	1.33	2.67	carbon-carbon lyase activity
* * * * GO_0016831(17)	91.18	0	0	0.74	0	2.94	5.15	carboxy-lyase activity
* * * GO_0016846(6)	86.67	0	0	0	13.33	0	0	carbon-sulfur lyase activity
* * GO_0016787(596)	95.6	3.51	0.3	0.15	0.24	0.11	0.08	hydrolase activity
* * * GO_0019213(20)	82.63	7.89	2.63	1.05	3.68	0.53	1.58	deacetylase activity
* * * * GO_0004407(18)	79.08	9.8	3.27	1.31	4.58	0.65	1.31	histone deacetylase activity
* * * * * GO_0045129(6)	80	6.67	13.33	0	0	0	0	NAD-independent histone deacetylase activity
* * * * * GO_0017136(7)	76.19	9.52	9.52	0	4.76	0	0	NAD-dependent histone deacetylase activity
* * * GO_0016817(195)	88.89	6.52	1.24	0.77	1.49	0.77	0.33	hydrolase activity, acting on acid anhydrides
* * * * GO_0016820(45)	86.46	2.32	2.02	3.74	2.02	1.82	1.62	hydrolase activity, acting on acid anhydrides, catalyzing transmembrane movement of substances
* * * * * GO_0042626(43)	85.6	2.1	2.21	4.1	2.21	1.99	1.77	ATPase activity, coupled to transmembrane movement of substances
* * * * * * GO_0042625(30)	85.75	1.84	1.61	3.68	3.91	2.07	1.15	ATPase activity, coupled to transmembrane movement of ions
* * * * * * * GO_0019829(19)	92.4	2.92	0	1.75	1.75	0	1.17	cation-transporting ATPase activity
* * * * * * * * GO_0046961(18)	92.16	2.61	0	1.96	1.96	0	1.31	hydrogen-transporting ATPase activity, rotational mechanism
* * * * * * * GO_0015662(12)	30.3	0	10.61	19.7	21.21	13.64	4.55	ATPase activity, coupled to transmembrane movement of ions, phosphorylative mechanism
* * * * GO_0016818(193)	88.7	6.61	1.26	0.78	1.52	0.78	0.34	hydrolase activity, acting on acid anhydrides, in phosphorus-containing anhydrides
* * * * * GO_0016462(192)	88.63	6.64	1.28	0.79	1.53	0.79	0.34	pyrophosphatase activity
* * * * * * GO_0017111(176)	86.92	7.48	1.51	0.94	1.82	0.94	0.4	nucleoside-triphosphatase activity
* * * * * * * GO_0016887(134)	85.85	7.56	1.57	0.75	2.14	1.46	0.66	ATPase activity
* * * * * * * * GO_0042623(93)	84.85	6.62	1.4	1.15	3.6	1.73	0.65	ATPase activity, coupled
* * * * * * * * * GO_0042626(43)	85.6	2.1	2.21	4.1	2.21	1.99	1.77	ATPase activity, coupled to transmembrane movement of substances
* * * * * * * * * * GO_0042625(30)	85.75	1.84	1.61	3.68	3.91	2.07	1.15	ATPase activity, coupled to transmembrane movement of ions
* * * * * * * * * * * GO_0019829(19)	92.4	2.92	0	1.75	1.75	0	1.17	cation-transporting ATPase activity
* * * * * * * * * * * * GO_0046961(18)	92.16	2.61	0	1.96	1.96	0	1.31	hydrogen-transporting ATPase activity, rotational mechanism
* * * * * * * * * * * GO_0015662(12)	30.3	0	10.61	19.7	21.21	13.64	4.55	ATPase activity, coupled to transmembrane movement of ions, phosphorylative mechanism
* * * * * * * * * GO_0008186(26)	37.23	13.85	4.31	1.23	31.38	10.15	1.85	RNA-dependent ATPase activity
* * * * * * * * * * GO_0004004(26)	37.23	13.85	4.31	1.23	31.38	10.15	1.85	ATP-dependent RNA helicase activity
* * * * * * * * * GO_0008094(17)	77.94	5.15	1.47	0	2.21	12.5	0.74	DNA-dependent ATPase activity
* * * * * * * * * * GO_0004003(11)	63.64	7.27	1.82	0	0	27.27	0	ATP-dependent DNA helicase activity
* * * * * * * * * GO_0008026(42)	59.12	12.78	3.95	1.39	15.21	6.27	1.28	ATP-dependent helicase activity
* * * * * * * * * * GO_0004003(11)	63.64	7.27	1.82	0	0	27.27	0	ATP-dependent DNA helicase activity
* * * * * * * * * * GO_0004004(26)	37.23	13.85	4.31	1.23	31.38	10.15	1.85	ATP-dependent RNA helicase activity
* * * * * * * GO_0003924(41)	56.71	14.15	8.54	9.15	10.12	0.98	0.37	GTPase activity
* * * GO_0016810(52)	93.82	4.22	0.68	0.15	0.53	0.08	0.53	hydrolase activity, acting on carbon-nitrogen
* * * * GO_0016814(17)	89.71	6.62	2.21	0	0	0	1.47	hydrolase activity, acting on carbon-nitrogen
* * * * * GO_0019238(7)	90.48	0	0	0	0	0	9.52	cyclohydrolase activity
* * * * GO_0016811(29)	90.64	4.43	1.23	0.49	1.72	0.25	1.23	hydrolase activity, acting on carbon-nitrogen
* * * * * GO_0004407(18)	79.08	9.8	3.27	1.31	4.58	0.65	1.31	histone deacetylase activity
* * * * * * GO_0045129(6)	80	6.67	13.33	0	0	0	0	NAD-independent histone deacetylase activity
* * * * * * GO_0017136(7)	76.19	9.52	9.52	0	4.76	0	0	NAD-dependent histone deacetylase activity
* * * GO_0016798(37)	92.49	4.65	0.6	0.15	0	0.6	1.5	hydrolase activity, acting on glycosyl bonds
* * * * GO_0016799(7)	71.43	19.05	0	0	0	4.76	4.76	hydrolase activity, hydrolyzing N-glycosyl compounds
* * * * * GO_0019104(7)	71.43	19.05	0	0	0	4.76	4.76	DNA N-glycosylase activity
* * * * GO_0004553(28)	91.53	4.5	0.53	0.26	0	0.79	2.38	hydrolase activity, hydrolyzing O-glycosyl compounds
* * * * * GO_0015926(11)	92.73	3.64	0	0	0	1.82	1.82	glucosidase activity
* * * GO_0016788(197)	95.63	3.45	0.25	0.11	0.21	0.14	0.2	hydrolase activity, acting on ester bonds
* * * * GO_0042578(80)	93.64	3.67	0.6	0.28	0.6	0.63	0.57	phosphoric ester hydrolase activity
* * * * * GO_0016791(74)	92.78	4.07	0.7	0.33	0.7	0.74	0.67	phosphoric monoester hydrolase activity
* * * * * * GO_0004721(38)	84.21	7.11	1.99	1	1.56	2.56	1.56	phosphoprotein phosphatase activity
* * * * * * * GO_0004722(24)	77.9	6.16	1.45	1.09	2.9	6.52	3.99	protein serine/threonine phosphatase activity
* * * * * * * * GO_0015071(6)	6.67	26.67	6.67	20	33.33	0	6.67	protein phosphatase type 2C activity
* * * * * * * * GO_0000158(7)	80.95	4.76	0	0	0	9.52	4.76	protein phosphatase type 2A activity
* * * * * * * GO_0004725(7)	61.9	19.05	4.76	4.76	9.52	0	0	protein tyrosine phosphatase activity
* * * * * * GO_0004437(8)	85.71	0	3.57	3.57	3.57	3.57	0	inositol or phosphatidylinositol phosphatase activity
* * * * * * GO_0019203(6)	86.67	0	0	0	0	6.67	6.67	carbohydrate phosphatase activity
* * * * * GO_0008081(7)	100	0	0	0	0	0	0	phosphoric diester hydrolase activity
* * * * GO_0016789(22)	90.48	3.9	0.87	0	0.87	0.43	3.46	carboxylic ester hydrolase activity
* * * * * GO_0016298(12)	84.85	3.03	1.52	0	0	0	10.61	lipase activity
* * * * * * GO_0004620(7)	66.67	4.76	0	0	0	0	28.57	phospholipase activity
* * * * GO_0004518(90)	94.21	4.09	0.45	0.32	0.5	0.15	0.27	nuclease activity
* * * * * GO_0004540(48)	96.19	3.1	0.44	0.09	0.09	0	0.09	ribonuclease activity
* * * * * * GO_0004549(14)	98.9	1.1	0	0	0	0	0	tRNA-specific ribonuclease activity
* * * * * * * GO_0004526(10)	97.78	2.22	0	0	0	0	0	ribonuclease P activity
* * * * * * GO_0004532(23)	92.09	5.14	1.98	0	0.4	0	0.4	exoribonuclease activity
* * * * * * * GO_0016896(23)	92.09	5.14	1.98	0	0.4	0	0.4	exoribonuclease activity, producing 5'-phosphomonoesters
* * * * * * * * GO_0000175(18)	91.5	5.88	1.96	0	0.65	0	0	3'-5'-exoribonuclease activity
* * * * * * GO_0004521(23)	97.63	2.37	0	0	0	0	0	endoribonuclease activity
* * * * * * * GO_0016891(16)	97.5	2.5	0	0	0	0	0	endoribonuclease activity, producing 5'-phosphomonoesters
* * * * * * * * GO_0004526(10)	97.78	2.22	0	0	0	0	0	ribonuclease P activity
* * * * * * GO_0000171(9)	97.22	2.78	0	0	0	0	0	ribonuclease MRP activity
* * * * * GO_0004536(17)	87.5	8.82	0.74	0.74	1.47	0.74	0	deoxyribonuclease activity
* * * * * * GO_0004520(15)	85.71	9.52	0.95	0.95	1.9	0.95	0	endodeoxyribonuclease activity
* * * * * GO_0004527(35)	92.77	4.03	1.01	0.84	0.67	0.17	0.5	exonuclease activity
* * * * * * GO_0016796(24)	92.75	4.71	1.81	0	0.36	0	0.36	exonuclease activity, active with either ribo- or deoxyribonucleic acids and producing 5'-phosphomonoesters
* * * * * * * GO_0016896(23)	92.09	5.14	1.98	0	0.4	0	0.4	exoribonuclease activity, producing 5'-phosphomonoesters
* * * * * * * * GO_0000175(18)	91.5	5.88	1.96	0	0.65	0	0	3'-5'-exoribonuclease activity
* * * * * * GO_0008408(26)	93.23	4	1.23	0.31	0.92	0	0.31	3'-5' exonuclease activity
* * * * * * * GO_0000175(18)	91.5	5.88	1.96	0	0.65	0	0	3'-5'-exoribonuclease activity
* * * * * * GO_0004532(23)	92.09	5.14	1.98	0	0.4	0	0.4	exoribonuclease activity
* * * * * * * GO_0016896(23)	92.09	5.14	1.98	0	0.4	0	0.4	exoribonuclease activity, producing 5'-phosphomonoesters
* * * * * * * * GO_0000175(18)	91.5	5.88	1.96	0	0.65	0	0	3'-5'-exoribonuclease activity
* * * * * GO_0004519(55)	92.86	4.65	0.47	0.47	0.81	0.34	0.4	endonuclease activity
* * * * * * GO_0016893(21)	96.19	3.33	0	0.48	0	0	0	endonuclease activity, active with either ribo- or deoxyribonucleic acids and producing 5'-phosphomonoesters
* * * * * * * GO_0016891(16)	97.5	2.5	0	0	0	0	0	endoribonuclease activity, producing 5'-phosphomonoesters
* * * * * * * * GO_0004526(10)	97.78	2.22	0	0	0	0	0	ribonuclease P activity
* * * * * * GO_0004521(23)	97.63	2.37	0	0	0	0	0	endoribonuclease activity
* * * * * * * GO_0016891(16)	97.5	2.5	0	0	0	0	0	endoribonuclease activity, producing 5'-phosphomonoesters
* * * * * * * * GO_0004526(10)	97.78	2.22	0	0	0	0	0	ribonuclease P activity
* * * * * * GO_0004520(15)	85.71	9.52	0.95	0.95	1.9	0.95	0	endodeoxyribonuclease activity
* * * GO_0008233(102)	91.07	3.53	1.51	1.48	1.49	0.56	0.35	peptidase activity
* * * * GO_0008238(14)	89.01	2.2	2.2	2.2	1.1	0	3.3	exopeptidase activity
* * * * * GO_0004177(9)	88.89	0	2.78	5.56	0	0	2.78	aminopeptidase activity
* * * * * GO_0008235(6)	80	6.67	13.33	0	0	0	0	metalloexopeptidase activity
* * * * GO_0008237(22)	86.58	6.93	1.73	0.87	1.73	0.43	1.73	metallopeptidase activity
* * * * * GO_0004222(13)	84.62	7.69	1.28	1.28	2.56	1.28	1.28	metalloendopeptidase activity
* * * * * GO_0008235(6)	80	6.67	13.33	0	0	0	0	metalloexopeptidase activity
* * * * GO_0008234(24)	52.17	6.16	13.04	17.39	9.06	1.09	1.09	cysteine-type peptidase activity
* * * * * GO_0004843(17)	11.03	5.15	26.47	34.56	18.38	2.21	2.21	ubiquitin-specific protease activity
* * * * GO_0004175(58)	89.23	3.57	2	1.45	2.12	1.33	0.3	endopeptidase activity
* * * * * GO_0004222(13)	84.62	7.69	1.28	1.28	2.56	1.28	1.28	metalloendopeptidase activity
* * * * * GO_0004190(7)	0	9.52	4.76	28.57	28.57	14.29	14.29	aspartic-type endopeptidase activity
* * * * GO_0008236(6)	86.67	0	6.67	0	6.67	0	0	serine-type peptidase activity
* * * GO_0017171(6)	80	0	0	6.67	6.67	6.67	0	serine hydrolase activity
* * GO_0016740(542)	94.8	2.78	0.53	0.97	0.77	0.08	0.07	transferase activity
* * * GO_0016772(245)	85.49	3.48	2.3	4.67	3.67	0.22	0.17	transferase activity, transferring phosphorus-containing groups
* * * * GO_0016779(73)	94.86	3.92	0.46	0.11	0.19	0.04	0.42	nucleotidyltransferase activity
* * * * * GO_0003899(35)	93.45	3.7	0.67	0.5	0.34	0	1.34	DNA-directed RNA polymerase activity
* * * * * GO_0003887(20)	90.53	6.32	1.05	0	1.05	0.53	0.53	DNA-directed DNA polymerase activity
* * * * GO_0016773(133)	60.3	4.72	7.31	14.95	11.75	0.63	0.35	phosphotransferase activity, alcohol group as acceptor
* * * * * GO_0004672(94)	25.14	5.51	14.37	29.83	23.5	1.14	0.5	protein kinase activity
* * * * * * GO_0004674(65)	18.89	5.19	17.31	33.65	22.45	1.59	0.91	protein serine/threonine kinase activity
* * * * * * * GO_0004693(6)	33.33	0	0	0	26.67	40	0	cyclin-dependent protein kinase activity
* * * * * * * GO_0004680(7)	47.62	0	19.05	9.52	4.76	14.29	4.76	casein kinase activity
* * * * * * * GO_0004702(8)	0	0	0	42.86	42.86	10.71	3.57	receptor signaling protein serine/threonine kinase activity
* * * * * * GO_0004713(6)	0	0	26.67	53.33	20	0	0	protein-tyrosine kinase activity
* * * * * GO_0004428(12)	72.73	6.06	6.06	7.58	3.03	1.52	3.03	inositol or phosphatidylinositol kinase activity
* * * * GO_0016301(161)	70.45	4.28	5.17	10.82	8.48	0.5	0.31	kinase activity
* * * * * GO_0019205(10)	66.67	11.11	0	8.89	8.89	0	4.44	nucleobase, nucleoside, nucleotide kinase activity
* * * * * * GO_0019201(6)	40	20	0	0	26.67	0	13.33	nucleotide kinase activity
* * * * * GO_0004672(94)	25.14	5.51	14.37	29.83	23.5	1.14	0.5	protein kinase activity
* * * * * * GO_0004674(65)	18.89	5.19	17.31	33.65	22.45	1.59	0.91	protein serine/threonine kinase activity
* * * * * * * GO_0004693(6)	33.33	0	0	0	26.67	40	0	cyclin-dependent protein kinase activity
* * * * * * * GO_0004680(7)	47.62	0	19.05	9.52	4.76	14.29	4.76	casein kinase activity
* * * * * * * GO_0004702(8)	0	0	0	42.86	42.86	10.71	3.57	receptor signaling protein serine/threonine kinase activity
* * * * * * GO_0004713(6)	0	0	26.67	53.33	20	0	0	protein-tyrosine kinase activity
* * * * * GO_0019200(15)	78.1	1.9	5.71	0	0	8.57	5.71	carbohydrate kinase activity
* * * * * GO_0001727(8)	53.57	7.14	14.29	10.71	7.14	3.57	3.57	lipid kinase activity
* * * * * GO_0004428(12)	72.73	6.06	6.06	7.58	3.03	1.52	3.03	inositol or phosphatidylinositol kinase activity
* * * * GO_0016780(7)	95.24	0	4.76	0	0	0	0	phosphotransferase activity, for other substituted phosphate groups
* * * * GO_0016776(6)	40	20	0	0	26.67	0	13.33	phosphotransferase activity, phosphate group as acceptor
* * * * GO_0016778(6)	33.33	0	0	0	0	46.67	20	diphosphotransferase activity
* * * GO_0016769(17)	79.41	8.82	3.68	0	5.88	0.74	1.47	transferase activity, transferring nitrogenous groups
* * * * GO_0008483(15)	80	5.71	4.76	0	6.67	0.95	1.9	transaminase activity
* * * GO_0016765(31)	93.98	2.8	0.86	0.43	0.86	0.22	0.86	transferase activity, transferring alkyl or aryl
* * * * GO_0004659(10)	86.67	0	2.22	4.44	6.67	0	0	prenyltransferase activity
* * * GO_0016757(89)	94.13	3.7	0.43	0.23	0.13	0.77	0.61	transferase activity, transferring glycosyl groups
* * * * GO_0016758(71)	92.39	4.51	0.68	0.28	0.2	1.01	0.93	transferase activity, transferring hexosyl groups
* * * * * GO_0046527(14)	87.91	3.3	0	0	0	3.3	5.49	glucosyltransferase activity
* * * * * * GO_0035251(13)	85.9	3.85	0	0	0	3.85	6.41	UDP-glucosyltransferase activity
* * * * * GO_0004576(10)	86.67	11.11	2.22	0	0	0	0	oligosaccharyl transferase activity
* * * * * * GO_0004579(9)	88.89	8.33	2.78	0	0	0	0	dolichyl-diphosphooligosaccharide-protein glycotransferase activity
* * * * * GO_0000030(37)	86.34	4.65	2.25	0.45	0.6	3.3	2.4	mannosyltransferase activity
* * * * * * GO_0000009(8)	78.57	3.57	0	3.57	3.57	7.14	3.57	alpha-1,6-mannosyltransferase activity
* * * * * * GO_0004169(6)	0	0	0	0	0	66.67	33.33	dolichyl-phosphate-mannose-protein mannosyltransferase activity
* * * * * * GO_0000026(6)	66.67	20	0	0	0	0	13.33	alpha-1,2-mannosyltransferase activity
* * * * GO_0008194(17)	83.82	7.35	0.74	1.47	0	2.21	4.41	UDP-glycosyltransferase activity
* * * * * GO_0035251(13)	85.9	3.85	0	0	0	3.85	6.41	UDP-glucosyltransferase activity
* * * * GO_0016763(16)	87.5	5.83	0	1.67	0	4.17	0.83	transferase activity, transferring pentosyl groups
* * * GO_0016746(81)	95.46	3.06	0.43	0.03	0.31	0.28	0.43	transferase activity, transferring acyl groups
* * * * GO_0016747(73)	95.32	3.2	0.38	0.04	0.38	0.3	0.38	transferase activity, transferring groups other than amino-acyl groups
* * * * * GO_0008415(73)	95.32	3.2	0.38	0.04	0.38	0.3	0.38	acyltransferase activity
* * * * * * GO_0016410(38)	93.31	4.98	0.71	0.14	0.28	0.28	0.28	N-acyltransferase activity
* * * * * * * GO_0008080(33)	92.42	5.68	0.95	0.19	0.38	0.38	0	N-acetyltransferase activity
* * * * * * * * GO_0004468(18)	89.54	7.84	0	0	1.31	1.31	0	lysine N-acetyltransferase activity
* * * * * * * * * GO_0004402(18)	89.54	7.84	0	0	1.31	1.31	0	histone acetyltransferase activity
* * * * * * * * GO_0004596(7)	76.19	4.76	14.29	4.76	0	0	0	peptide alpha-N-acetyltransferase activity
* * * * * * GO_0016407(44)	93.34	4.76	0.63	0.11	0.32	0.63	0.21	acetyltransferase activity
* * * * * * * GO_0008080(33)	92.42	5.68	0.95	0.19	0.38	0.38	0	N-acetyltransferase activity
* * * * * * * * GO_0004468(18)	89.54	7.84	0	0	1.31	1.31	0	lysine N-acetyltransferase activity
* * * * * * * * * GO_0004402(18)	89.54	7.84	0	0	1.31	1.31	0	histone acetyltransferase activity
* * * * * * * * GO_0004596(7)	76.19	4.76	14.29	4.76	0	0	0	peptide alpha-N-acetyltransferase activity
* * * * * * * GO_0016413(7)	66.67	0	0	0	4.76	19.05	9.52	O-acetyltransferase activity
* * * * * * GO_0008374(14)	85.71	3.3	0	0	1.1	4.4	5.49	O-acyltransferase activity
* * * * * * * GO_0016413(7)	66.67	0	0	0	4.76	19.05	9.52	O-acetyltransferase activity
* * * * * * GO_0004312(8)	78.57	0	7.14	0	0	7.14	7.14	fatty-acid synthase activity
* * * * * * GO_0016417(7)	85.71	0	9.52	0	4.76	0	0	S-acyltransferase activity
* * * * GO_0046912(7)	57.14	0	19.05	0	0	4.76	19.05	transferase activity, transferring acyl groups, acyl groups converted into alkyl on transfer
* * * GO_0016741(69)	93.61	5.2	0.38	0.13	0.3	0	0.38	transferase activity, transferring one-carbon groups
* * * * GO_0008168(67)	93.58	5.25	0.36	0.09	0.32	0	0.41	methyltransferase activity
* * * * * GO_0008757(43)	92.47	5.98	0.55	0.22	0.33	0	0.44	S-adenosylmethionine-dependent methyltransferase activity
* * * * * * GO_0016278(11)	87.27	5.45	1.82	3.64	1.82	0	0	lysine N-methyltransferase activity
* * * * * * * GO_0016279(11)	87.27	5.45	1.82	3.64	1.82	0	0	protein-lysine N-methyltransferase activity
* * * * * * * * GO_0018024(9)	86.11	2.78	2.78	5.56	2.78	0	0	histone-lysine N-methyltransferase activity
* * * * * * * * * GO_0042800(8)	85.71	3.57	3.57	3.57	3.57	0	0	histone lysine N-methyltransferase activity
* * * * * * GO_0016423(7)	71.43	23.81	0	0	0	0	4.76	tRNA
* * * * * GO_0008276(15)	92.38	3.81	0.95	1.9	0.95	0	0	protein methyltransferase activity
* * * * * * GO_0042054(10)	88.89	2.22	2.22	4.44	2.22	0	0	histone methyltransferase activity
* * * * * * * GO_0018024(9)	86.11	2.78	2.78	5.56	2.78	0	0	histone-lysine N-methyltransferase activity
* * * * * * * * GO_0042800(8)	85.71	3.57	3.57	3.57	3.57	0	0	histone lysine N-methyltransferase activity
* * * * * * GO_0016279(11)	87.27	5.45	1.82	3.64	1.82	0	0	protein-lysine N-methyltransferase activity
* * * * * * * GO_0018024(9)	86.11	2.78	2.78	5.56	2.78	0	0	histone-lysine N-methyltransferase activity
* * * * * * * * GO_0042800(8)	85.71	3.57	3.57	3.57	3.57	0	0	histone lysine N-methyltransferase activity
* * * * * GO_0008173(24)	89.13	8.33	0.36	0	1.45	0	0.72	RNA methyltransferase activity
* * * * * * GO_0008175(15)	89.52	8.57	0.95	0	0	0	0.95	tRNA methyltransferase activity
* * * * * * * GO_0016423(7)	71.43	23.81	0	0	0	0	4.76	tRNA
* * * * * GO_0008170(20)	90	7.37	0.53	1.05	0.53	0	0.53	N-methyltransferase activity
* * * * * * GO_0016278(11)	87.27	5.45	1.82	3.64	1.82	0	0	lysine N-methyltransferase activity
* * * * * * * GO_0016279(11)	87.27	5.45	1.82	3.64	1.82	0	0	protein-lysine N-methyltransferase activity
* * * * * * * * GO_0018024(9)	86.11	2.78	2.78	5.56	2.78	0	0	histone-lysine N-methyltransferase activity
* * * * * * * * * GO_0042800(8)	85.71	3.57	3.57	3.57	3.57	0	0	histone lysine N-methyltransferase activity
* * * * * GO_0004372(7)	76.19	4.76	4.76	0	0	0	14.29	glycine hydroxymethyltransferase activity
* * GO_0016491(209)	96.46	2.55	0.31	0.17	0.19	0.07	0.24	oxidoreductase activity
* * * GO_0016903(18)	89.54	4.58	0	0	0	1.96	3.92	oxidoreductase activity, acting on the aldehyde or oxo group of donors
* * * * GO_0016620(14)	86.81	3.3	0	0	0	3.3	6.59	oxidoreductase activity, acting on the aldehyde or oxo group of donors, NAD or NADP as acceptor
* * * GO_0016684(14)	85.71	5.49	0	1.1	4.4	1.1	2.2	oxidoreductase activity, acting on peroxide as acceptor
* * * * GO_0004601(14)	85.71	5.49	0	1.1	4.4	1.1	2.2	peroxidase activity
* * * GO_0016679(9)	94.44	2.78	2.78	0	0	0	0	oxidoreductase activity, acting on diphenols and related substances as donors
* * * * GO_0016681(9)	94.44	2.78	2.78	0	0	0	0	oxidoreductase activity, acting on diphenols and related substances as donors, cytochrome as acceptor
* * * * * GO_0008121(9)	94.44	2.78	2.78	0	0	0	0	ubiquinol-cytochrome-c reductase activity
* * * GO_0016675(13)	96.15	1.28	0	0	0	1.28	1.28	oxidoreductase activity, acting on heme group of donors
* * * * GO_0016676(13)	96.15	1.28	0	0	0	1.28	1.28	oxidoreductase activity, acting on heme group of donors, oxygen as acceptor
* * * * * GO_0004129(13)	96.15	1.28	0	0	0	1.28	1.28	cytochrome-c oxidase activity
* * * GO_0016645(13)	93.59	1.28	0	2.56	0	0	2.56	oxidoreductase activity, acting on the CH-NH group of donors
* * * * GO_0016646(12)	92.42	1.52	0	3.03	0	0	3.03	oxidoreductase activity, acting on the CH-NH group of donors, NAD or NADP as acceptor
* * * GO_0016627(15)	89.52	4.76	0	2.86	0.95	0	1.9	oxidoreductase activity, acting on the CH-CH group of donors
* * * * GO_0016628(7)	90.48	4.76	0	0	0	0	4.76	oxidoreductase activity, acting on the CH-CH group of donors, NAD or NADP as acceptor
* * * GO_0016614(58)	91.17	4.05	1.09	1.21	0.97	0.48	1.03	oxidoreductase activity, acting on CH-OH group of donors
* * * * GO_0016616(50)	89.96	4.33	1.06	1.63	1.14	0.65	1.22	oxidoreductase activity, acting on the CH-OH group of donors, NAD or NADP as acceptor
* * * * * GO_0004033(8)	53.57	7.14	0	0	25	7.14	7.14	aldo-keto reductase activity
* * * GO_0015002(13)	96.15	1.28	0	0	0	1.28	1.28	heme-copper terminal oxidase activity
* * * * GO_0004129(13)	96.15	1.28	0	0	0	1.28	1.28	cytochrome-c oxidase activity
* * * GO_0016651(8)	89.29	0	0	0	3.57	0	7.14	oxidoreductase activity, acting on NADH or NADPH
* * * GO_0016705(6)	80	13.33	0	0	0	0	6.67	oxidoreductase activity, acting on paired donors, with incorporation or reduction of molecular oxygen
* * * GO_0016722(6)	53.33	0	20	0	13.33	0	13.33	oxidoreductase activity, oxidizing metal ions
* * * GO_0015036(6)	40	20	6.67	13.33	13.33	6.67	0	disulfide oxidoreductase activity
* * * GO_0016667(9)	80.56	8.33	2.78	0	5.56	0	2.78	oxidoreductase activity, acting on sulfur group of donors
* * GO_0008639(18)	39.22	3.27	5.88	18.95	32.03	0.65	0	small protein conjugating enzyme activity
* * * GO_0004840(15)	24.76	3.81	7.62	22.86	40	0.95	0	ubiquitin conjugating enzyme activity
* * GO_0004386(64)	59.97	16.07	6.35	1.59	9.92	3.57	2.53	helicase activity
* * * GO_0008026(42)	59.12	12.78	3.95	1.39	15.21	6.27	1.28	ATP-dependent helicase activity
* * * * GO_0004003(11)	63.64	7.27	1.82	0	0	27.27	0	ATP-dependent DNA helicase activity
* * * * GO_0004004(26)	37.23	13.85	4.31	1.23	31.38	10.15	1.85	ATP-dependent RNA helicase activity
* * * GO_0003724(33)	33.9	15.34	6.06	3.79	29.73	9.09	2.08	RNA helicase activity
* * * * GO_0004004(26)	37.23	13.85	4.31	1.23	31.38	10.15	1.85	ATP-dependent RNA helicase activity
* * * GO_0003678(26)	75.08	9.85	3.69	0.31	1.23	4.92	4.92	DNA helicase activity
* * * * GO_0004003(11)	63.64	7.27	1.82	0	0	27.27	0	ATP-dependent DNA helicase activity
* * GO_0019239(11)	80	14.55	5.45	0	0	0	0	deaminase activity
* * GO_0008641(7)	14.29	4.76	9.52	38.1	23.81	4.76	4.76	small protein activating enzyme activity
* GO_0003774(16)	59.17	10	7.5	2.5	10	3.33	7.5	motor activity
* * GO_0003777(6)	13.33	6.67	6.67	6.67	53.33	6.67	6.67	microtubule motor activity
* * GO_0000146(6)	33.33	0	0	0	0	13.33	53.33	microfilament motor activity
