# Supplementary material for: The relationship between protein sequences and their gene ontology functions
Source: BMC Bioinformatics. 2006 Dec 12;7(Suppl 4):S11. doi: 10.1186/1471-2105-7-S4-S11 (PMC1780109; doi:10.1186/1471-2105-7-S4-S11)
Supplement: Additional data file 2 — The p-value distribution of sequence pairs in GO groups of biological process ontology. The p-value distribution of sequence pairs in GO groups of biological process ontology. This file contains the p-value distribution of sequence pairs in all GO groups of biological process ontology [file 1471-2105-7-S4-S11-S2.xls]

Supplementary Table II: The p-value distribution of sequence pairs in GO groups of biological process ontology
GO ID	(E-2, 1]	(E-5, E-2]	(E-10, E-5]	(E-20, E-10]	(E-50, E-20]	(E-100, E-50]	[0, -100]	Description
GO_0008150(4175)	95.55	3.87	0.38	0.12	0.06	0.01	0.01	biological_process
* GO_0050789(560)	90.7	7.34	1.24	0.41	0.25	0.03	0.03	regulation of biological process
* * GO_0050794(542)	90.58	7.43	1.28	0.41	0.25	0.03	0.03	regulation of cellular process
* * * GO_0051244(539)	90.58	7.41	1.29	0.41	0.25	0.03	0.03	regulation of cellular physiological process
* * * * GO_0051243(154)	90.19	7.82	1.42	0.34	0.2	0.01	0.03	negative regulation of cellular physiological process
* * * * * GO_0031324(146)	90.06	7.78	1.52	0.37	0.22	0.01	0.04	negative regulation of cellular metabolism
* * * * * * GO_0045934(134)	89.24	8.39	1.67	0.4	0.25	0	0.04	negative regulation of nucleobase, nucleoside, nucleotide and nucleic acid metabolism
* * * * * * * GO_0051053(11)	89.09	9.09	1.82	0	0	0	0	negative regulation of DNA metabolism
* * * * * * * * GO_0045910(9)	88.89	11.11	0	0	0	0	0	negative regulation of DNA recombination
* * * * * * * * * GO_0000335(8)	85.71	14.29	0	0	0	0	0	negative regulation of DNA transposition
* * * * * * * GO_0016481(124)	89.08	8.41	1.72	0.46	0.29	0	0.05	negative regulation of transcription
* * * * * * * * GO_0045892(120)	89.26	8.38	1.62	0.43	0.25	0	0.06	negative regulation of transcription, DNA-dependent
* * * * * * * * * GO_0007068(10)	95.56	4.44	0	0	0	0	0	negative regulation of transcription, mitotic
* * * * * * * * * * GO_0007070(9)	94.44	5.56	0	0	0	0	0	negative regulation of transcription from RNA polymerase II promoter, mitotic
* * * * * * * * * GO_0006342(76)	87.05	9.82	1.79	0.63	0.56	0	0.14	chromatin silencing
* * * * * * * * * * GO_0006348(42)	88.27	8.36	1.86	0.58	0.93	0	0	chromatin silencing at telomere
* * * * * * * * * * GO_0000183(14)	91.21	8.79	0	0	0	0	0	chromatin silencing at ribosomal DNA
* * * * * * * * * * GO_0030466(20)	84.74	14.21	1.05	0	0	0	0	chromatin silencing at silent mating-type cassette
* * * * * * * * * GO_0000122(41)	91.34	5.85	2.2	0.37	0.24	0	0	negative regulation of transcription from RNA polymerase II promoter
* * * * * * * * * * GO_0007070(9)	94.44	5.56	0	0	0	0	0	negative regulation of transcription from RNA polymerase II promoter, mitotic
* * * * * * GO_0045721(9)	91.67	8.33	0	0	0	0	0	negative regulation of gluconeogenesis
* * * * GO_0051242(68)	85.56	9.04	3.91	0.92	0.26	0.18	0.13	positive regulation of cellular physiological process
* * * * * GO_0031325(64)	84.67	9.52	4.22	0.99	0.25	0.2	0.15	positive regulation of cellular metabolism
* * * * * * GO_0045935(62)	84.98	9.25	4.12	1	0.26	0.21	0.16	positive regulation of nucleobase, nucleoside, nucleotide and nucleic acid metabolism
* * * * * * * GO_0045941(61)	84.54	9.51	4.26	1.04	0.27	0.22	0.16	positive regulation of transcription
* * * * * * * * GO_0045893(55)	85.59	8.96	3.77	1.08	0.2	0.27	0.13	positive regulation of transcription, DNA-dependent
* * * * * * * * * GO_0006345(9)	83.33	11.11	0	0	2.78	2.78	0	loss of chromatin silencing
* * * * * * * * * * GO_0001308(8)	82.14	10.71	0	0	3.57	3.57	0	loss of chromatin silencing during replicative cell aging
* * * * * * * * * GO_0045944(44)	85.62	8.46	3.91	1.27	0.21	0.32	0.21	positive regulation of transcription from RNA polymerase II promoter
* * * * GO_0051128(13)	94.87	5.13	0	0	0	0	0	regulation of cell organization and biogenesis
* * * * * GO_0031110(10)	95.56	4.44	0	0	0	0	0	regulation of microtubule polymerization or depolymerization
* * * * GO_0031323(393)	90.27	7.57	1.46	0.39	0.24	0.04	0.03	regulation of cellular metabolism
* * * * * GO_0031326(41)	94.27	4.39	0.12	0.61	0	0.61	0	regulation of cellular biosynthesis
* * * * * * GO_0043255(16)	88.33	5.83	0	4.17	0	1.67	0	regulation of carbohydrate biosynthesis
* * * * * * * GO_0006111(11)	92.73	5.45	0	1.82	0	0	0	regulation of gluconeogenesis
* * * * * * * * GO_0045721(9)	91.67	8.33	0	0	0	0	0	negative regulation of gluconeogenesis
* * * * * * GO_0006417(25)	96	3	0	0	0	1	0	regulation of protein biosynthesis
* * * * * * * GO_0006445(24)	95.65	3.26	0	0	0	1.09	0	regulation of translation
* * * * * GO_0031325(64)	84.67	9.52	4.22	0.99	0.25	0.2	0.15	positive regulation of cellular metabolism
* * * * * * GO_0045935(62)	84.98	9.25	4.12	1	0.26	0.21	0.16	positive regulation of nucleobase, nucleoside, nucleotide and nucleic acid metabolism
* * * * * * * GO_0045941(61)	84.54	9.51	4.26	1.04	0.27	0.22	0.16	positive regulation of transcription
* * * * * * * * GO_0045893(55)	85.59	8.96	3.77	1.08	0.2	0.27	0.13	positive regulation of transcription, DNA-dependent
* * * * * * * * * GO_0006345(9)	83.33	11.11	0	0	2.78	2.78	0	loss of chromatin silencing
* * * * * * * * * * GO_0001308(8)	82.14	10.71	0	0	3.57	3.57	0	loss of chromatin silencing during replicative cell aging
* * * * * * * * * GO_0045944(44)	85.62	8.46	3.91	1.27	0.21	0.32	0.21	positive regulation of transcription from RNA polymerase II promoter
* * * * * GO_0031324(146)	90.06	7.78	1.52	0.37	0.22	0.01	0.04	negative regulation of cellular metabolism
* * * * * * GO_0045934(134)	89.24	8.39	1.67	0.4	0.25	0	0.04	negative regulation of nucleobase, nucleoside, nucleotide and nucleic acid metabolism
* * * * * * * GO_0051053(11)	89.09	9.09	1.82	0	0	0	0	negative regulation of DNA metabolism
* * * * * * * * GO_0045910(9)	88.89	11.11	0	0	0	0	0	negative regulation of DNA recombination
* * * * * * * * * GO_0000335(8)	85.71	14.29	0	0	0	0	0	negative regulation of DNA transposition
* * * * * * * GO_0016481(124)	89.08	8.41	1.72	0.46	0.29	0	0.05	negative regulation of transcription
* * * * * * * * GO_0045892(120)	89.26	8.38	1.62	0.43	0.25	0	0.06	negative regulation of transcription, DNA-dependent
* * * * * * * * * GO_0007068(10)	95.56	4.44	0	0	0	0	0	negative regulation of transcription, mitotic
* * * * * * * * * * GO_0007070(9)	94.44	5.56	0	0	0	0	0	negative regulation of transcription from RNA polymerase II promoter, mitotic
* * * * * * * * * GO_0006342(76)	87.05	9.82	1.79	0.63	0.56	0	0.14	chromatin silencing
* * * * * * * * * * GO_0006348(42)	88.27	8.36	1.86	0.58	0.93	0	0	chromatin silencing at telomere
* * * * * * * * * * GO_0000183(14)	91.21	8.79	0	0	0	0	0	chromatin silencing at ribosomal DNA
* * * * * * * * * * GO_0030466(20)	84.74	14.21	1.05	0	0	0	0	chromatin silencing at silent mating-type cassette
* * * * * * * * * GO_0000122(41)	91.34	5.85	2.2	0.37	0.24	0	0	negative regulation of transcription from RNA polymerase II promoter
* * * * * * * * * * GO_0007070(9)	94.44	5.56	0	0	0	0	0	negative regulation of transcription from RNA polymerase II promoter, mitotic
* * * * * * GO_0045721(9)	91.67	8.33	0	0	0	0	0	negative regulation of gluconeogenesis
* * * * * GO_0019219(349)	89.28	8.2	1.71	0.45	0.29	0.03	0.04	regulation of nucleobase, nucleoside, nucleotide and nucleic acid metabolism
* * * * * * GO_0051052(22)	91.34	7.79	0.87	0	0	0	0	regulation of DNA metabolism
* * * * * * * GO_0051053(11)	89.09	9.09	1.82	0	0	0	0	negative regulation of DNA metabolism
* * * * * * * * GO_0045910(9)	88.89	11.11	0	0	0	0	0	negative regulation of DNA recombination
* * * * * * * * * GO_0000335(8)	85.71	14.29	0	0	0	0	0	negative regulation of DNA transposition
* * * * * * * GO_0000018(12)	89.39	9.09	1.52	0	0	0	0	regulation of DNA recombination
* * * * * * * * GO_0045910(9)	88.89	11.11	0	0	0	0	0	negative regulation of DNA recombination
* * * * * * * * * GO_0000335(8)	85.71	14.29	0	0	0	0	0	negative regulation of DNA transposition
* * * * * * * * GO_0000337(8)	85.71	14.29	0	0	0	0	0	regulation of DNA transposition
* * * * * * * * * GO_0000335(8)	85.71	14.29	0	0	0	0	0	negative regulation of DNA transposition
* * * * * * * GO_0006275(10)	95.56	4.44	0	0	0	0	0	regulation of DNA replication
* * * * * * GO_0045935(62)	84.98	9.25	4.12	1	0.26	0.21	0.16	positive regulation of nucleobase, nucleoside, nucleotide and nucleic acid metabolism
* * * * * * * GO_0045941(61)	84.54	9.51	4.26	1.04	0.27	0.22	0.16	positive regulation of transcription
* * * * * * * * GO_0045893(55)	85.59	8.96	3.77	1.08	0.2	0.27	0.13	positive regulation of transcription, DNA-dependent
* * * * * * * * * GO_0006345(9)	83.33	11.11	0	0	2.78	2.78	0	loss of chromatin silencing
* * * * * * * * * * GO_0001308(8)	82.14	10.71	0	0	3.57	3.57	0	loss of chromatin silencing during replicative cell aging
* * * * * * * * * GO_0045944(44)	85.62	8.46	3.91	1.27	0.21	0.32	0.21	positive regulation of transcription from RNA polymerase II promoter
* * * * * * GO_0045934(134)	89.24	8.39	1.67	0.4	0.25	0	0.04	negative regulation of nucleobase, nucleoside, nucleotide and nucleic acid metabolism
* * * * * * * GO_0051053(11)	89.09	9.09	1.82	0	0	0	0	negative regulation of DNA metabolism
* * * * * * * * GO_0045910(9)	88.89	11.11	0	0	0	0	0	negative regulation of DNA recombination
* * * * * * * * * GO_0000335(8)	85.71	14.29	0	0	0	0	0	negative regulation of DNA transposition
* * * * * * * GO_0016481(124)	89.08	8.41	1.72	0.46	0.29	0	0.05	negative regulation of transcription
* * * * * * * * GO_0045892(120)	89.26	8.38	1.62	0.43	0.25	0	0.06	negative regulation of transcription, DNA-dependent
* * * * * * * * * GO_0007068(10)	95.56	4.44	0	0	0	0	0	negative regulation of transcription, mitotic
* * * * * * * * * * GO_0007070(9)	94.44	5.56	0	0	0	0	0	negative regulation of transcription from RNA polymerase II promoter, mitotic
* * * * * * * * * GO_0006342(76)	87.05	9.82	1.79	0.63	0.56	0	0.14	chromatin silencing
* * * * * * * * * * GO_0006348(42)	88.27	8.36	1.86	0.58	0.93	0	0	chromatin silencing at telomere
* * * * * * * * * * GO_0000183(14)	91.21	8.79	0	0	0	0	0	chromatin silencing at ribosomal DNA
* * * * * * * * * * GO_0030466(20)	84.74	14.21	1.05	0	0	0	0	chromatin silencing at silent mating-type cassette
* * * * * * * * * GO_0000122(41)	91.34	5.85	2.2	0.37	0.24	0	0	negative regulation of transcription from RNA polymerase II promoter
* * * * * * * * * * GO_0007070(9)	94.44	5.56	0	0	0	0	0	negative regulation of transcription from RNA polymerase II promoter, mitotic
* * * * * * GO_0045449(329)	88.85	8.43	1.83	0.48	0.32	0.04	0.04	regulation of transcription
* * * * * * * GO_0045941(61)	84.54	9.51	4.26	1.04	0.27	0.22	0.16	positive regulation of transcription
* * * * * * * * GO_0045893(55)	85.59	8.96	3.77	1.08	0.2	0.27	0.13	positive regulation of transcription, DNA-dependent
* * * * * * * * * GO_0006345(9)	83.33	11.11	0	0	2.78	2.78	0	loss of chromatin silencing
* * * * * * * * * * GO_0001308(8)	82.14	10.71	0	0	3.57	3.57	0	loss of chromatin silencing during replicative cell aging
* * * * * * * * * GO_0045944(44)	85.62	8.46	3.91	1.27	0.21	0.32	0.21	positive regulation of transcription from RNA polymerase II promoter
* * * * * * * GO_0016481(124)	89.08	8.41	1.72	0.46	0.29	0	0.05	negative regulation of transcription
* * * * * * * * GO_0045892(120)	89.26	8.38	1.62	0.43	0.25	0	0.06	negative regulation of transcription, DNA-dependent
* * * * * * * * * GO_0007068(10)	95.56	4.44	0	0	0	0	0	negative regulation of transcription, mitotic
* * * * * * * * * * GO_0007070(9)	94.44	5.56	0	0	0	0	0	negative regulation of transcription from RNA polymerase II promoter, mitotic
* * * * * * * * * GO_0006342(76)	87.05	9.82	1.79	0.63	0.56	0	0.14	chromatin silencing
* * * * * * * * * * GO_0006348(42)	88.27	8.36	1.86	0.58	0.93	0	0	chromatin silencing at telomere
* * * * * * * * * * GO_0000183(14)	91.21	8.79	0	0	0	0	0	chromatin silencing at ribosomal DNA
* * * * * * * * * * GO_0030466(20)	84.74	14.21	1.05	0	0	0	0	chromatin silencing at silent mating-type cassette
* * * * * * * * * GO_0000122(41)	91.34	5.85	2.2	0.37	0.24	0	0	negative regulation of transcription from RNA polymerase II promoter
* * * * * * * * * * GO_0007070(9)	94.44	5.56	0	0	0	0	0	negative regulation of transcription from RNA polymerase II promoter, mitotic
* * * * * * * GO_0006355(305)	89.33	8.18	1.69	0.44	0.28	0.04	0.04	regulation of transcription, DNA-dependent
* * * * * * * * GO_0045896(10)	95.56	4.44	0	0	0	0	0	regulation of transcription, mitotic
* * * * * * * * * GO_0046021(9)	94.44	5.56	0	0	0	0	0	regulation of transcription from RNA polymerase II promoter, mitotic
* * * * * * * * * * GO_0007070(9)	94.44	5.56	0	0	0	0	0	negative regulation of transcription from RNA polymerase II promoter, mitotic
* * * * * * * * * GO_0007068(10)	95.56	4.44	0	0	0	0	0	negative regulation of transcription, mitotic
* * * * * * * * * * GO_0007070(9)	94.44	5.56	0	0	0	0	0	negative regulation of transcription from RNA polymerase II promoter, mitotic
* * * * * * * * GO_0045893(55)	85.59	8.96	3.77	1.08	0.2	0.27	0.13	positive regulation of transcription, DNA-dependent
* * * * * * * * * GO_0006345(9)	83.33	11.11	0	0	2.78	2.78	0	loss of chromatin silencing
* * * * * * * * * * GO_0001308(8)	82.14	10.71	0	0	3.57	3.57	0	loss of chromatin silencing during replicative cell aging
* * * * * * * * * GO_0045944(44)	85.62	8.46	3.91	1.27	0.21	0.32	0.21	positive regulation of transcription from RNA polymerase II promoter
* * * * * * * * GO_0045892(120)	89.26	8.38	1.62	0.43	0.25	0	0.06	negative regulation of transcription, DNA-dependent
* * * * * * * * * GO_0007068(10)	95.56	4.44	0	0	0	0	0	negative regulation of transcription, mitotic
* * * * * * * * * * GO_0007070(9)	94.44	5.56	0	0	0	0	0	negative regulation of transcription from RNA polymerase II promoter, mitotic
* * * * * * * * * GO_0006342(76)	87.05	9.82	1.79	0.63	0.56	0	0.14	chromatin silencing
* * * * * * * * * * GO_0006348(42)	88.27	8.36	1.86	0.58	0.93	0	0	chromatin silencing at telomere
* * * * * * * * * * GO_0000183(14)	91.21	8.79	0	0	0	0	0	chromatin silencing at ribosomal DNA
* * * * * * * * * * GO_0030466(20)	84.74	14.21	1.05	0	0	0	0	chromatin silencing at silent mating-type cassette
* * * * * * * * * GO_0000122(41)	91.34	5.85	2.2	0.37	0.24	0	0	negative regulation of transcription from RNA polymerase II promoter
* * * * * * * * * * GO_0007070(9)	94.44	5.56	0	0	0	0	0	negative regulation of transcription from RNA polymerase II promoter, mitotic
* * * * * * * * GO_0006357(166)	89.1	8.2	1.8	0.52	0.3	0.06	0.02	regulation of transcription from RNA polymerase II promoter
* * * * * * * * * GO_0046021(9)	94.44	5.56	0	0	0	0	0	regulation of transcription from RNA polymerase II promoter, mitotic
* * * * * * * * * * GO_0007070(9)	94.44	5.56	0	0	0	0	0	negative regulation of transcription from RNA polymerase II promoter, mitotic
* * * * * * * * * GO_0000122(41)	91.34	5.85	2.2	0.37	0.24	0	0	negative regulation of transcription from RNA polymerase II promoter
* * * * * * * * * * GO_0007070(9)	94.44	5.56	0	0	0	0	0	negative regulation of transcription from RNA polymerase II promoter, mitotic
* * * * * * * * * GO_0045944(44)	85.62	8.46	3.91	1.27	0.21	0.32	0.21	positive regulation of transcription from RNA polymerase II promoter
* * * * * * * * * GO_0000114(14)	90.11	7.69	1.1	0	0	1.1	0	G1-specific transcription in mitotic cell cycle
* * * * * * * * GO_0000160(13)	82.05	3.85	1.28	3.85	6.41	0	2.56	two-component signal transduction system
* * * * * * * * * GO_0007234(12)	84.85	3.03	0	1.52	7.58	0	3.03	osmosensory signaling pathway via two-component system
* * * * * * * * * * GO_0000161(9)	77.78	2.78	0	0	13.89	0	5.56	MAPKKK cascade during osmolarity sensing
* * * * * * * * GO_0006359(7)	85.71	0	0	0	9.52	4.76	0	regulation of transcription from RNA polymerase III promoter
* * * * GO_0000074(129)	87.98	8.85	1.49	0.71	0.73	0.07	0.16	regulation of cell cycle
* * * * * GO_0007088(50)	86.94	8.98	1.8	0.9	0.73	0.33	0.33	regulation of mitosis
* * * * * * GO_0007093(22)	90.48	6.06	0.87	0.43	0	1.3	0.87	mitotic checkpoint
* * * * * * * GO_0007094(21)	89.52	6.67	0.95	0.48	0	1.43	0.95	mitotic spindle checkpoint
* * * * * * GO_0007096(19)	77.19	15.79	1.17	1.75	2.92	0	1.17	regulation of exit from mitosis
* * * * * GO_0007050(9)	91.67	5.56	0	0	0	2.78	0	cell cycle arrest
* * * * * * GO_0000751(7)	90.48	4.76	0	0	0	4.76	0	cell cycle arrest in response to pheromone
* * * * * GO_0000075(46)	85.41	9.28	1.64	1.74	1.06	0.29	0.58	cell cycle checkpoint
* * * * * * GO_0007093(22)	90.48	6.06	0.87	0.43	0	1.3	0.87	mitotic checkpoint
* * * * * * * GO_0007094(21)	89.52	6.67	0.95	0.48	0	1.43	0.95	mitotic spindle checkpoint
* * * * * * GO_0000077(13)	85.9	10.26	1.28	0	1.28	0	1.28	DNA damage checkpoint
* * * * * GO_0000079(6)	86.67	0	6.67	0	0	0	6.67	regulation of cyclin dependent protein kinase activity
* * * * * GO_0008054(12)	93.94	1.52	0	1.52	3.03	0	0	cyclin catabolism
* * * * GO_0051049(7)	61.9	9.52	14.29	0	0	9.52	4.76	regulation of transport
* * * * GO_0030503(10)	77.78	11.11	0	2.22	6.67	0	2.22	regulation of cell redox homeostasis
* * * GO_0048523(154)	90.19	7.82	1.42	0.34	0.2	0.01	0.03	negative regulation of cellular process
* * * * GO_0051243(154)	90.19	7.82	1.42	0.34	0.2	0.01	0.03	negative regulation of cellular physiological process
* * * * * GO_0031324(146)	90.06	7.78	1.52	0.37	0.22	0.01	0.04	negative regulation of cellular metabolism
* * * * * * GO_0045934(134)	89.24	8.39	1.67	0.4	0.25	0	0.04	negative regulation of nucleobase, nucleoside, nucleotide and nucleic acid metabolism
* * * * * * * GO_0051053(11)	89.09	9.09	1.82	0	0	0	0	negative regulation of DNA metabolism
* * * * * * * * GO_0045910(9)	88.89	11.11	0	0	0	0	0	negative regulation of DNA recombination
* * * * * * * * * GO_0000335(8)	85.71	14.29	0	0	0	0	0	negative regulation of DNA transposition
* * * * * * * GO_0016481(124)	89.08	8.41	1.72	0.46	0.29	0	0.05	negative regulation of transcription
* * * * * * * * GO_0045892(120)	89.26	8.38	1.62	0.43	0.25	0	0.06	negative regulation of transcription, DNA-dependent
* * * * * * * * * GO_0007068(10)	95.56	4.44	0	0	0	0	0	negative regulation of transcription, mitotic
* * * * * * * * * * GO_0007070(9)	94.44	5.56	0	0	0	0	0	negative regulation of transcription from RNA polymerase II promoter, mitotic
* * * * * * * * * GO_0006342(76)	87.05	9.82	1.79	0.63	0.56	0	0.14	chromatin silencing
* * * * * * * * * * GO_0006348(42)	88.27	8.36	1.86	0.58	0.93	0	0	chromatin silencing at telomere
* * * * * * * * * * GO_0000183(14)	91.21	8.79	0	0	0	0	0	chromatin silencing at ribosomal DNA
* * * * * * * * * * GO_0030466(20)	84.74	14.21	1.05	0	0	0	0	chromatin silencing at silent mating-type cassette
* * * * * * * * * GO_0000122(41)	91.34	5.85	2.2	0.37	0.24	0	0	negative regulation of transcription from RNA polymerase II promoter
* * * * * * * * * * GO_0007070(9)	94.44	5.56	0	0	0	0	0	negative regulation of transcription from RNA polymerase II promoter, mitotic
* * * * * * GO_0045721(9)	91.67	8.33	0	0	0	0	0	negative regulation of gluconeogenesis
* * * GO_0048522(68)	85.56	9.04	3.91	0.92	0.26	0.18	0.13	positive regulation of cellular process
* * * * GO_0051242(68)	85.56	9.04	3.91	0.92	0.26	0.18	0.13	positive regulation of cellular physiological process
* * * * * GO_0031325(64)	84.67	9.52	4.22	0.99	0.25	0.2	0.15	positive regulation of cellular metabolism
* * * * * * GO_0045935(62)	84.98	9.25	4.12	1	0.26	0.21	0.16	positive regulation of nucleobase, nucleoside, nucleotide and nucleic acid metabolism
* * * * * * * GO_0045941(61)	84.54	9.51	4.26	1.04	0.27	0.22	0.16	positive regulation of transcription
* * * * * * * * GO_0045893(55)	85.59	8.96	3.77	1.08	0.2	0.27	0.13	positive regulation of transcription, DNA-dependent
* * * * * * * * * GO_0006345(9)	83.33	11.11	0	0	2.78	2.78	0	loss of chromatin silencing
* * * * * * * * * * GO_0001308(8)	82.14	10.71	0	0	3.57	3.57	0	loss of chromatin silencing during replicative cell aging
* * * * * * * * * GO_0045944(44)	85.62	8.46	3.91	1.27	0.21	0.32	0.21	positive regulation of transcription from RNA polymerase II promoter
* * GO_0050791(553)	90.68	7.34	1.26	0.42	0.25	0.03	0.03	regulation of physiological process
* * * GO_0051244(539)	90.58	7.41	1.29	0.41	0.25	0.03	0.03	regulation of cellular physiological process
* * * * GO_0051243(154)	90.19	7.82	1.42	0.34	0.2	0.01	0.03	negative regulation of cellular physiological process
* * * * * GO_0031324(146)	90.06	7.78	1.52	0.37	0.22	0.01	0.04	negative regulation of cellular metabolism
* * * * * * GO_0045934(134)	89.24	8.39	1.67	0.4	0.25	0	0.04	negative regulation of nucleobase, nucleoside, nucleotide and nucleic acid metabolism
* * * * * * * GO_0051053(11)	89.09	9.09	1.82	0	0	0	0	negative regulation of DNA metabolism
* * * * * * * * GO_0045910(9)	88.89	11.11	0	0	0	0	0	negative regulation of DNA recombination
* * * * * * * * * GO_0000335(8)	85.71	14.29	0	0	0	0	0	negative regulation of DNA transposition
* * * * * * * GO_0016481(124)	89.08	8.41	1.72	0.46	0.29	0	0.05	negative regulation of transcription
* * * * * * * * GO_0045892(120)	89.26	8.38	1.62	0.43	0.25	0	0.06	negative regulation of transcription, DNA-dependent
* * * * * * * * * GO_0007068(10)	95.56	4.44	0	0	0	0	0	negative regulation of transcription, mitotic
* * * * * * * * * * GO_0007070(9)	94.44	5.56	0	0	0	0	0	negative regulation of transcription from RNA polymerase II promoter, mitotic
* * * * * * * * * GO_0006342(76)	87.05	9.82	1.79	0.63	0.56	0	0.14	chromatin silencing
* * * * * * * * * * GO_0006348(42)	88.27	8.36	1.86	0.58	0.93	0	0	chromatin silencing at telomere
* * * * * * * * * * GO_0000183(14)	91.21	8.79	0	0	0	0	0	chromatin silencing at ribosomal DNA
* * * * * * * * * * GO_0030466(20)	84.74	14.21	1.05	0	0	0	0	chromatin silencing at silent mating-type cassette
* * * * * * * * * GO_0000122(41)	91.34	5.85	2.2	0.37	0.24	0	0	negative regulation of transcription from RNA polymerase II promoter
* * * * * * * * * * GO_0007070(9)	94.44	5.56	0	0	0	0	0	negative regulation of transcription from RNA polymerase II promoter, mitotic
* * * * * * GO_0045721(9)	91.67	8.33	0	0	0	0	0	negative regulation of gluconeogenesis
* * * * GO_0051242(68)	85.56	9.04	3.91	0.92	0.26	0.18	0.13	positive regulation of cellular physiological process
* * * * * GO_0031325(64)	84.67	9.52	4.22	0.99	0.25	0.2	0.15	positive regulation of cellular metabolism
* * * * * * GO_0045935(62)	84.98	9.25	4.12	1	0.26	0.21	0.16	positive regulation of nucleobase, nucleoside, nucleotide and nucleic acid metabolism
* * * * * * * GO_0045941(61)	84.54	9.51	4.26	1.04	0.27	0.22	0.16	positive regulation of transcription
* * * * * * * * GO_0045893(55)	85.59	8.96	3.77	1.08	0.2	0.27	0.13	positive regulation of transcription, DNA-dependent
* * * * * * * * * GO_0006345(9)	83.33	11.11	0	0	2.78	2.78	0	loss of chromatin silencing
* * * * * * * * * * GO_0001308(8)	82.14	10.71	0	0	3.57	3.57	0	loss of chromatin silencing during replicative cell aging
* * * * * * * * * GO_0045944(44)	85.62	8.46	3.91	1.27	0.21	0.32	0.21	positive regulation of transcription from RNA polymerase II promoter
* * * * GO_0051128(13)	94.87	5.13	0	0	0	0	0	regulation of cell organization and biogenesis
* * * * * GO_0031110(10)	95.56	4.44	0	0	0	0	0	regulation of microtubule polymerization or depolymerization
* * * * GO_0031323(393)	90.27	7.57	1.46	0.39	0.24	0.04	0.03	regulation of cellular metabolism
* * * * * GO_0031326(41)	94.27	4.39	0.12	0.61	0	0.61	0	regulation of cellular biosynthesis
* * * * * * GO_0043255(16)	88.33	5.83	0	4.17	0	1.67	0	regulation of carbohydrate biosynthesis
* * * * * * * GO_0006111(11)	92.73	5.45	0	1.82	0	0	0	regulation of gluconeogenesis
* * * * * * * * GO_0045721(9)	91.67	8.33	0	0	0	0	0	negative regulation of gluconeogenesis
* * * * * * GO_0006417(25)	96	3	0	0	0	1	0	regulation of protein biosynthesis
* * * * * * * GO_0006445(24)	95.65	3.26	0	0	0	1.09	0	regulation of translation
* * * * * GO_0031325(64)	84.67	9.52	4.22	0.99	0.25	0.2	0.15	positive regulation of cellular metabolism
* * * * * * GO_0045935(62)	84.98	9.25	4.12	1	0.26	0.21	0.16	positive regulation of nucleobase, nucleoside, nucleotide and nucleic acid metabolism
* * * * * * * GO_0045941(61)	84.54	9.51	4.26	1.04	0.27	0.22	0.16	positive regulation of transcription
* * * * * * * * GO_0045893(55)	85.59	8.96	3.77	1.08	0.2	0.27	0.13	positive regulation of transcription, DNA-dependent
* * * * * * * * * GO_0006345(9)	83.33	11.11	0	0	2.78	2.78	0	loss of chromatin silencing
* * * * * * * * * * GO_0001308(8)	82.14	10.71	0	0	3.57	3.57	0	loss of chromatin silencing during replicative cell aging
* * * * * * * * * GO_0045944(44)	85.62	8.46	3.91	1.27	0.21	0.32	0.21	positive regulation of transcription from RNA polymerase II promoter
* * * * * GO_0031324(146)	90.06	7.78	1.52	0.37	0.22	0.01	0.04	negative regulation of cellular metabolism
* * * * * * GO_0045934(134)	89.24	8.39	1.67	0.4	0.25	0	0.04	negative regulation of nucleobase, nucleoside, nucleotide and nucleic acid metabolism
* * * * * * * GO_0051053(11)	89.09	9.09	1.82	0	0	0	0	negative regulation of DNA metabolism
* * * * * * * * GO_0045910(9)	88.89	11.11	0	0	0	0	0	negative regulation of DNA recombination
* * * * * * * * * GO_0000335(8)	85.71	14.29	0	0	0	0	0	negative regulation of DNA transposition
* * * * * * * GO_0016481(124)	89.08	8.41	1.72	0.46	0.29	0	0.05	negative regulation of transcription
* * * * * * * * GO_0045892(120)	89.26	8.38	1.62	0.43	0.25	0	0.06	negative regulation of transcription, DNA-dependent
* * * * * * * * * GO_0007068(10)	95.56	4.44	0	0	0	0	0	negative regulation of transcription, mitotic
* * * * * * * * * * GO_0007070(9)	94.44	5.56	0	0	0	0	0	negative regulation of transcription from RNA polymerase II promoter, mitotic
* * * * * * * * * GO_0006342(76)	87.05	9.82	1.79	0.63	0.56	0	0.14	chromatin silencing
* * * * * * * * * * GO_0006348(42)	88.27	8.36	1.86	0.58	0.93	0	0	chromatin silencing at telomere
* * * * * * * * * * GO_0000183(14)	91.21	8.79	0	0	0	0	0	chromatin silencing at ribosomal DNA
* * * * * * * * * * GO_0030466(20)	84.74	14.21	1.05	0	0	0	0	chromatin silencing at silent mating-type cassette
* * * * * * * * * GO_0000122(41)	91.34	5.85	2.2	0.37	0.24	0	0	negative regulation of transcription from RNA polymerase II promoter
* * * * * * * * * * GO_0007070(9)	94.44	5.56	0	0	0	0	0	negative regulation of transcription from RNA polymerase II promoter, mitotic
* * * * * * GO_0045721(9)	91.67	8.33	0	0	0	0	0	negative regulation of gluconeogenesis
* * * * * GO_0019219(349)	89.28	8.2	1.71	0.45	0.29	0.03	0.04	regulation of nucleobase, nucleoside, nucleotide and nucleic acid metabolism
* * * * * * GO_0051052(22)	91.34	7.79	0.87	0	0	0	0	regulation of DNA metabolism
* * * * * * * GO_0051053(11)	89.09	9.09	1.82	0	0	0	0	negative regulation of DNA metabolism
* * * * * * * * GO_0045910(9)	88.89	11.11	0	0	0	0	0	negative regulation of DNA recombination
* * * * * * * * * GO_0000335(8)	85.71	14.29	0	0	0	0	0	negative regulation of DNA transposition
* * * * * * * GO_0000018(12)	89.39	9.09	1.52	0	0	0	0	regulation of DNA recombination
* * * * * * * * GO_0045910(9)	88.89	11.11	0	0	0	0	0	negative regulation of DNA recombination
* * * * * * * * * GO_0000335(8)	85.71	14.29	0	0	0	0	0	negative regulation of DNA transposition
* * * * * * * * GO_0000337(8)	85.71	14.29	0	0	0	0	0	regulation of DNA transposition
* * * * * * * * * GO_0000335(8)	85.71	14.29	0	0	0	0	0	negative regulation of DNA transposition
* * * * * * * GO_0006275(10)	95.56	4.44	0	0	0	0	0	regulation of DNA replication
* * * * * * GO_0045935(62)	84.98	9.25	4.12	1	0.26	0.21	0.16	positive regulation of nucleobase, nucleoside, nucleotide and nucleic acid metabolism
* * * * * * * GO_0045941(61)	84.54	9.51	4.26	1.04	0.27	0.22	0.16	positive regulation of transcription
* * * * * * * * GO_0045893(55)	85.59	8.96	3.77	1.08	0.2	0.27	0.13	positive regulation of transcription, DNA-dependent
* * * * * * * * * GO_0006345(9)	83.33	11.11	0	0	2.78	2.78	0	loss of chromatin silencing
* * * * * * * * * * GO_0001308(8)	82.14	10.71	0	0	3.57	3.57	0	loss of chromatin silencing during replicative cell aging
* * * * * * * * * GO_0045944(44)	85.62	8.46	3.91	1.27	0.21	0.32	0.21	positive regulation of transcription from RNA polymerase II promoter
* * * * * * GO_0045934(134)	89.24	8.39	1.67	0.4	0.25	0	0.04	negative regulation of nucleobase, nucleoside, nucleotide and nucleic acid metabolism
* * * * * * * GO_0051053(11)	89.09	9.09	1.82	0	0	0	0	negative regulation of DNA metabolism
* * * * * * * * GO_0045910(9)	88.89	11.11	0	0	0	0	0	negative regulation of DNA recombination
* * * * * * * * * GO_0000335(8)	85.71	14.29	0	0	0	0	0	negative regulation of DNA transposition
* * * * * * * GO_0016481(124)	89.08	8.41	1.72	0.46	0.29	0	0.05	negative regulation of transcription
* * * * * * * * GO_0045892(120)	89.26	8.38	1.62	0.43	0.25	0	0.06	negative regulation of transcription, DNA-dependent
* * * * * * * * * GO_0007068(10)	95.56	4.44	0	0	0	0	0	negative regulation of transcription, mitotic
* * * * * * * * * * GO_0007070(9)	94.44	5.56	0	0	0	0	0	negative regulation of transcription from RNA polymerase II promoter, mitotic
* * * * * * * * * GO_0006342(76)	87.05	9.82	1.79	0.63	0.56	0	0.14	chromatin silencing
* * * * * * * * * * GO_0006348(42)	88.27	8.36	1.86	0.58	0.93	0	0	chromatin silencing at telomere
* * * * * * * * * * GO_0000183(14)	91.21	8.79	0	0	0	0	0	chromatin silencing at ribosomal DNA
* * * * * * * * * * GO_0030466(20)	84.74	14.21	1.05	0	0	0	0	chromatin silencing at silent mating-type cassette
* * * * * * * * * GO_0000122(41)	91.34	5.85	2.2	0.37	0.24	0	0	negative regulation of transcription from RNA polymerase II promoter
* * * * * * * * * * GO_0007070(9)	94.44	5.56	0	0	0	0	0	negative regulation of transcription from RNA polymerase II promoter, mitotic
* * * * * * GO_0045449(329)	88.85	8.43	1.83	0.48	0.32	0.04	0.04	regulation of transcription
* * * * * * * GO_0045941(61)	84.54	9.51	4.26	1.04	0.27	0.22	0.16	positive regulation of transcription
* * * * * * * * GO_0045893(55)	85.59	8.96	3.77	1.08	0.2	0.27	0.13	positive regulation of transcription, DNA-dependent
* * * * * * * * * GO_0006345(9)	83.33	11.11	0	0	2.78	2.78	0	loss of chromatin silencing
* * * * * * * * * * GO_0001308(8)	82.14	10.71	0	0	3.57	3.57	0	loss of chromatin silencing during replicative cell aging
* * * * * * * * * GO_0045944(44)	85.62	8.46	3.91	1.27	0.21	0.32	0.21	positive regulation of transcription from RNA polymerase II promoter
* * * * * * * GO_0016481(124)	89.08	8.41	1.72	0.46	0.29	0	0.05	negative regulation of transcription
* * * * * * * * GO_0045892(120)	89.26	8.38	1.62	0.43	0.25	0	0.06	negative regulation of transcription, DNA-dependent
* * * * * * * * * GO_0007068(10)	95.56	4.44	0	0	0	0	0	negative regulation of transcription, mitotic
* * * * * * * * * * GO_0007070(9)	94.44	5.56	0	0	0	0	0	negative regulation of transcription from RNA polymerase II promoter, mitotic
* * * * * * * * * GO_0006342(76)	87.05	9.82	1.79	0.63	0.56	0	0.14	chromatin silencing
* * * * * * * * * * GO_0006348(42)	88.27	8.36	1.86	0.58	0.93	0	0	chromatin silencing at telomere
* * * * * * * * * * GO_0000183(14)	91.21	8.79	0	0	0	0	0	chromatin silencing at ribosomal DNA
* * * * * * * * * * GO_0030466(20)	84.74	14.21	1.05	0	0	0	0	chromatin silencing at silent mating-type cassette
* * * * * * * * * GO_0000122(41)	91.34	5.85	2.2	0.37	0.24	0	0	negative regulation of transcription from RNA polymerase II promoter
* * * * * * * * * * GO_0007070(9)	94.44	5.56	0	0	0	0	0	negative regulation of transcription from RNA polymerase II promoter, mitotic
* * * * * * * GO_0006355(305)	89.33	8.18	1.69	0.44	0.28	0.04	0.04	regulation of transcription, DNA-dependent
* * * * * * * * GO_0045896(10)	95.56	4.44	0	0	0	0	0	regulation of transcription, mitotic
* * * * * * * * * GO_0046021(9)	94.44	5.56	0	0	0	0	0	regulation of transcription from RNA polymerase II promoter, mitotic
* * * * * * * * * * GO_0007070(9)	94.44	5.56	0	0	0	0	0	negative regulation of transcription from RNA polymerase II promoter, mitotic
* * * * * * * * * GO_0007068(10)	95.56	4.44	0	0	0	0	0	negative regulation of transcription, mitotic
* * * * * * * * * * GO_0007070(9)	94.44	5.56	0	0	0	0	0	negative regulation of transcription from RNA polymerase II promoter, mitotic
* * * * * * * * GO_0045893(55)	85.59	8.96	3.77	1.08	0.2	0.27	0.13	positive regulation of transcription, DNA-dependent
* * * * * * * * * GO_0006345(9)	83.33	11.11	0	0	2.78	2.78	0	loss of chromatin silencing
* * * * * * * * * * GO_0001308(8)	82.14	10.71	0	0	3.57	3.57	0	loss of chromatin silencing during replicative cell aging
* * * * * * * * * GO_0045944(44)	85.62	8.46	3.91	1.27	0.21	0.32	0.21	positive regulation of transcription from RNA polymerase II promoter
* * * * * * * * GO_0045892(120)	89.26	8.38	1.62	0.43	0.25	0	0.06	negative regulation of transcription, DNA-dependent
* * * * * * * * * GO_0007068(10)	95.56	4.44	0	0	0	0	0	negative regulation of transcription, mitotic
* * * * * * * * * * GO_0007070(9)	94.44	5.56	0	0	0	0	0	negative regulation of transcription from RNA polymerase II promoter, mitotic
* * * * * * * * * GO_0006342(76)	87.05	9.82	1.79	0.63	0.56	0	0.14	chromatin silencing
* * * * * * * * * * GO_0006348(42)	88.27	8.36	1.86	0.58	0.93	0	0	chromatin silencing at telomere
* * * * * * * * * * GO_0000183(14)	91.21	8.79	0	0	0	0	0	chromatin silencing at ribosomal DNA
* * * * * * * * * * GO_0030466(20)	84.74	14.21	1.05	0	0	0	0	chromatin silencing at silent mating-type cassette
* * * * * * * * * GO_0000122(41)	91.34	5.85	2.2	0.37	0.24	0	0	negative regulation of transcription from RNA polymerase II promoter
* * * * * * * * * * GO_0007070(9)	94.44	5.56	0	0	0	0	0	negative regulation of transcription from RNA polymerase II promoter, mitotic
* * * * * * * * GO_0006357(166)	89.1	8.2	1.8	0.52	0.3	0.06	0.02	regulation of transcription from RNA polymerase II promoter
* * * * * * * * * GO_0046021(9)	94.44	5.56	0	0	0	0	0	regulation of transcription from RNA polymerase II promoter, mitotic
* * * * * * * * * * GO_0007070(9)	94.44	5.56	0	0	0	0	0	negative regulation of transcription from RNA polymerase II promoter, mitotic
* * * * * * * * * GO_0000122(41)	91.34	5.85	2.2	0.37	0.24	0	0	negative regulation of transcription from RNA polymerase II promoter
* * * * * * * * * * GO_0007070(9)	94.44	5.56	0	0	0	0	0	negative regulation of transcription from RNA polymerase II promoter, mitotic
* * * * * * * * * GO_0045944(44)	85.62	8.46	3.91	1.27	0.21	0.32	0.21	positive regulation of transcription from RNA polymerase II promoter
* * * * * * * * * GO_0000114(14)	90.11	7.69	1.1	0	0	1.1	0	G1-specific transcription in mitotic cell cycle
* * * * * * * * GO_0000160(13)	82.05	3.85	1.28	3.85	6.41	0	2.56	two-component signal transduction system
* * * * * * * * * GO_0007234(12)	84.85	3.03	0	1.52	7.58	0	3.03	osmosensory signaling pathway via two-component system
* * * * * * * * * * GO_0000161(9)	77.78	2.78	0	0	13.89	0	5.56	MAPKKK cascade during osmolarity sensing
* * * * * * * * GO_0006359(7)	85.71	0	0	0	9.52	4.76	0	regulation of transcription from RNA polymerase III promoter
* * * * GO_0000074(129)	87.98	8.85	1.49	0.71	0.73	0.07	0.16	regulation of cell cycle
* * * * * GO_0007088(50)	86.94	8.98	1.8	0.9	0.73	0.33	0.33	regulation of mitosis
* * * * * * GO_0007093(22)	90.48	6.06	0.87	0.43	0	1.3	0.87	mitotic checkpoint
* * * * * * * GO_0007094(21)	89.52	6.67	0.95	0.48	0	1.43	0.95	mitotic spindle checkpoint
* * * * * * GO_0007096(19)	77.19	15.79	1.17	1.75	2.92	0	1.17	regulation of exit from mitosis
* * * * * GO_0007050(9)	91.67	5.56	0	0	0	2.78	0	cell cycle arrest
* * * * * * GO_0000751(7)	90.48	4.76	0	0	0	4.76	0	cell cycle arrest in response to pheromone
* * * * * GO_0000075(46)	85.41	9.28	1.64	1.74	1.06	0.29	0.58	cell cycle checkpoint
* * * * * * GO_0007093(22)	90.48	6.06	0.87	0.43	0	1.3	0.87	mitotic checkpoint
* * * * * * * GO_0007094(21)	89.52	6.67	0.95	0.48	0	1.43	0.95	mitotic spindle checkpoint
* * * * * * GO_0000077(13)	85.9	10.26	1.28	0	1.28	0	1.28	DNA damage checkpoint
* * * * * GO_0000079(6)	86.67	0	6.67	0	0	0	6.67	regulation of cyclin dependent protein kinase activity
* * * * * GO_0008054(12)	93.94	1.52	0	1.52	3.03	0	0	cyclin catabolism
* * * * GO_0051049(7)	61.9	9.52	14.29	0	0	9.52	4.76	regulation of transport
* * * * GO_0030503(10)	77.78	11.11	0	2.22	6.67	0	2.22	regulation of cell redox homeostasis
* * * GO_0043119(68)	85.56	9.04	3.91	0.92	0.26	0.18	0.13	positive regulation of physiological process
* * * * GO_0051242(68)	85.56	9.04	3.91	0.92	0.26	0.18	0.13	positive regulation of cellular physiological process
* * * * * GO_0031325(64)	84.67	9.52	4.22	0.99	0.25	0.2	0.15	positive regulation of cellular metabolism
* * * * * * GO_0045935(62)	84.98	9.25	4.12	1	0.26	0.21	0.16	positive regulation of nucleobase, nucleoside, nucleotide and nucleic acid metabolism
* * * * * * * GO_0045941(61)	84.54	9.51	4.26	1.04	0.27	0.22	0.16	positive regulation of transcription
* * * * * * * * GO_0045893(55)	85.59	8.96	3.77	1.08	0.2	0.27	0.13	positive regulation of transcription, DNA-dependent
* * * * * * * * * GO_0006345(9)	83.33	11.11	0	0	2.78	2.78	0	loss of chromatin silencing
* * * * * * * * * * GO_0001308(8)	82.14	10.71	0	0	3.57	3.57	0	loss of chromatin silencing during replicative cell aging
* * * * * * * * * GO_0045944(44)	85.62	8.46	3.91	1.27	0.21	0.32	0.21	positive regulation of transcription from RNA polymerase II promoter
* * * * GO_0009893(64)	84.67	9.52	4.22	0.99	0.25	0.2	0.15	positive regulation of metabolism
* * * * * GO_0031325(64)	84.67	9.52	4.22	0.99	0.25	0.2	0.15	positive regulation of cellular metabolism
* * * * * * GO_0045935(62)	84.98	9.25	4.12	1	0.26	0.21	0.16	positive regulation of nucleobase, nucleoside, nucleotide and nucleic acid metabolism
* * * * * * * GO_0045941(61)	84.54	9.51	4.26	1.04	0.27	0.22	0.16	positive regulation of transcription
* * * * * * * * GO_0045893(55)	85.59	8.96	3.77	1.08	0.2	0.27	0.13	positive regulation of transcription, DNA-dependent
* * * * * * * * * GO_0006345(9)	83.33	11.11	0	0	2.78	2.78	0	loss of chromatin silencing
* * * * * * * * * * GO_0001308(8)	82.14	10.71	0	0	3.57	3.57	0	loss of chromatin silencing during replicative cell aging
* * * * * * * * * GO_0045944(44)	85.62	8.46	3.91	1.27	0.21	0.32	0.21	positive regulation of transcription from RNA polymerase II promoter
* * * GO_0043118(156)	90.33	7.73	1.38	0.33	0.19	0.01	0.03	negative regulation of physiological process
* * * * GO_0051243(154)	90.19	7.82	1.42	0.34	0.2	0.01	0.03	negative regulation of cellular physiological process
* * * * * GO_0031324(146)	90.06	7.78	1.52	0.37	0.22	0.01	0.04	negative regulation of cellular metabolism
* * * * * * GO_0045934(134)	89.24	8.39	1.67	0.4	0.25	0	0.04	negative regulation of nucleobase, nucleoside, nucleotide and nucleic acid metabolism
* * * * * * * GO_0051053(11)	89.09	9.09	1.82	0	0	0	0	negative regulation of DNA metabolism
* * * * * * * * GO_0045910(9)	88.89	11.11	0	0	0	0	0	negative regulation of DNA recombination
* * * * * * * * * GO_0000335(8)	85.71	14.29	0	0	0	0	0	negative regulation of DNA transposition
* * * * * * * GO_0016481(124)	89.08	8.41	1.72	0.46	0.29	0	0.05	negative regulation of transcription
* * * * * * * * GO_0045892(120)	89.26	8.38	1.62	0.43	0.25	0	0.06	negative regulation of transcription, DNA-dependent
* * * * * * * * * GO_0007068(10)	95.56	4.44	0	0	0	0	0	negative regulation of transcription, mitotic
* * * * * * * * * * GO_0007070(9)	94.44	5.56	0	0	0	0	0	negative regulation of transcription from RNA polymerase II promoter, mitotic
* * * * * * * * * GO_0006342(76)	87.05	9.82	1.79	0.63	0.56	0	0.14	chromatin silencing
* * * * * * * * * * GO_0006348(42)	88.27	8.36	1.86	0.58	0.93	0	0	chromatin silencing at telomere
* * * * * * * * * * GO_0000183(14)	91.21	8.79	0	0	0	0	0	chromatin silencing at ribosomal DNA
* * * * * * * * * * GO_0030466(20)	84.74	14.21	1.05	0	0	0	0	chromatin silencing at silent mating-type cassette
* * * * * * * * * GO_0000122(41)	91.34	5.85	2.2	0.37	0.24	0	0	negative regulation of transcription from RNA polymerase II promoter
* * * * * * * * * * GO_0007070(9)	94.44	5.56	0	0	0	0	0	negative regulation of transcription from RNA polymerase II promoter, mitotic
* * * * * * GO_0045721(9)	91.67	8.33	0	0	0	0	0	negative regulation of gluconeogenesis
* * * * GO_0009892(153)	90.38	7.65	1.4	0.34	0.2	0.01	0.03	negative regulation of metabolism
* * * * * GO_0045912(9)	91.67	8.33	0	0	0	0	0	negative regulation of carbohydrate metabolism
* * * * * * GO_0045721(9)	91.67	8.33	0	0	0	0	0	negative regulation of gluconeogenesis
* * * * * GO_0031324(146)	90.06	7.78	1.52	0.37	0.22	0.01	0.04	negative regulation of cellular metabolism
* * * * * * GO_0045934(134)	89.24	8.39	1.67	0.4	0.25	0	0.04	negative regulation of nucleobase, nucleoside, nucleotide and nucleic acid metabolism
* * * * * * * GO_0051053(11)	89.09	9.09	1.82	0	0	0	0	negative regulation of DNA metabolism
* * * * * * * * GO_0045910(9)	88.89	11.11	0	0	0	0	0	negative regulation of DNA recombination
* * * * * * * * * GO_0000335(8)	85.71	14.29	0	0	0	0	0	negative regulation of DNA transposition
* * * * * * * GO_0016481(124)	89.08	8.41	1.72	0.46	0.29	0	0.05	negative regulation of transcription
* * * * * * * * GO_0045892(120)	89.26	8.38	1.62	0.43	0.25	0	0.06	negative regulation of transcription, DNA-dependent
* * * * * * * * * GO_0007068(10)	95.56	4.44	0	0	0	0	0	negative regulation of transcription, mitotic
* * * * * * * * * * GO_0007070(9)	94.44	5.56	0	0	0	0	0	negative regulation of transcription from RNA polymerase II promoter, mitotic
* * * * * * * * * GO_0006342(76)	87.05	9.82	1.79	0.63	0.56	0	0.14	chromatin silencing
* * * * * * * * * * GO_0006348(42)	88.27	8.36	1.86	0.58	0.93	0	0	chromatin silencing at telomere
* * * * * * * * * * GO_0000183(14)	91.21	8.79	0	0	0	0	0	chromatin silencing at ribosomal DNA
* * * * * * * * * * GO_0030466(20)	84.74	14.21	1.05	0	0	0	0	chromatin silencing at silent mating-type cassette
* * * * * * * * * GO_0000122(41)	91.34	5.85	2.2	0.37	0.24	0	0	negative regulation of transcription from RNA polymerase II promoter
* * * * * * * * * * GO_0007070(9)	94.44	5.56	0	0	0	0	0	negative regulation of transcription from RNA polymerase II promoter, mitotic
* * * * * * GO_0045721(9)	91.67	8.33	0	0	0	0	0	negative regulation of gluconeogenesis
* * * * * GO_0051248(9)	91.67	5.56	0	0	0	2.78	0	negative regulation of protein metabolism
* * * GO_0019222(414)	90.57	7.38	1.37	0.38	0.24	0.03	0.03	regulation of metabolism
* * * * GO_0051246(35)	97.31	2.02	0	0	0	0.67	0	regulation of protein metabolism
* * * * * GO_0006417(25)	96	3	0	0	0	1	0	regulation of protein biosynthesis
* * * * * * GO_0006445(24)	95.65	3.26	0	0	0	1.09	0	regulation of translation
* * * * * GO_0051248(9)	91.67	5.56	0	0	0	2.78	0	negative regulation of protein metabolism
* * * * GO_0051171(8)	67.86	7.14	3.57	3.57	17.86	0	0	regulation of nitrogen metabolism
* * * * * GO_0006808(8)	67.86	7.14	3.57	3.57	17.86	0	0	regulation of nitrogen utilization
* * * * GO_0031323(393)	90.27	7.57	1.46	0.39	0.24	0.04	0.03	regulation of cellular metabolism
* * * * * GO_0031326(41)	94.27	4.39	0.12	0.61	0	0.61	0	regulation of cellular biosynthesis
* * * * * * GO_0043255(16)	88.33	5.83	0	4.17	0	1.67	0	regulation of carbohydrate biosynthesis
* * * * * * * GO_0006111(11)	92.73	5.45	0	1.82	0	0	0	regulation of gluconeogenesis
* * * * * * * * GO_0045721(9)	91.67	8.33	0	0	0	0	0	negative regulation of gluconeogenesis
* * * * * * GO_0006417(25)	96	3	0	0	0	1	0	regulation of protein biosynthesis
* * * * * * * GO_0006445(24)	95.65	3.26	0	0	0	1.09	0	regulation of translation
* * * * * GO_0031325(64)	84.67	9.52	4.22	0.99	0.25	0.2	0.15	positive regulation of cellular metabolism
* * * * * * GO_0045935(62)	84.98	9.25	4.12	1	0.26	0.21	0.16	positive regulation of nucleobase, nucleoside, nucleotide and nucleic acid metabolism
* * * * * * * GO_0045941(61)	84.54	9.51	4.26	1.04	0.27	0.22	0.16	positive regulation of transcription
* * * * * * * * GO_0045893(55)	85.59	8.96	3.77	1.08	0.2	0.27	0.13	positive regulation of transcription, DNA-dependent
* * * * * * * * * GO_0006345(9)	83.33	11.11	0	0	2.78	2.78	0	loss of chromatin silencing
* * * * * * * * * * GO_0001308(8)	82.14	10.71	0	0	3.57	3.57	0	loss of chromatin silencing during replicative cell aging
* * * * * * * * * GO_0045944(44)	85.62	8.46	3.91	1.27	0.21	0.32	0.21	positive regulation of transcription from RNA polymerase II promoter
* * * * * GO_0031324(146)	90.06	7.78	1.52	0.37	0.22	0.01	0.04	negative regulation of cellular metabolism
* * * * * * GO_0045934(134)	89.24	8.39	1.67	0.4	0.25	0	0.04	negative regulation of nucleobase, nucleoside, nucleotide and nucleic acid metabolism
* * * * * * * GO_0051053(11)	89.09	9.09	1.82	0	0	0	0	negative regulation of DNA metabolism
* * * * * * * * GO_0045910(9)	88.89	11.11	0	0	0	0	0	negative regulation of DNA recombination
* * * * * * * * * GO_0000335(8)	85.71	14.29	0	0	0	0	0	negative regulation of DNA transposition
* * * * * * * GO_0016481(124)	89.08	8.41	1.72	0.46	0.29	0	0.05	negative regulation of transcription
* * * * * * * * GO_0045892(120)	89.26	8.38	1.62	0.43	0.25	0	0.06	negative regulation of transcription, DNA-dependent
* * * * * * * * * GO_0007068(10)	95.56	4.44	0	0	0	0	0	negative regulation of transcription, mitotic
* * * * * * * * * * GO_0007070(9)	94.44	5.56	0	0	0	0	0	negative regulation of transcription from RNA polymerase II promoter, mitotic
* * * * * * * * * GO_0006342(76)	87.05	9.82	1.79	0.63	0.56	0	0.14	chromatin silencing
* * * * * * * * * * GO_0006348(42)	88.27	8.36	1.86	0.58	0.93	0	0	chromatin silencing at telomere
* * * * * * * * * * GO_0000183(14)	91.21	8.79	0	0	0	0	0	chromatin silencing at ribosomal DNA
* * * * * * * * * * GO_0030466(20)	84.74	14.21	1.05	0	0	0	0	chromatin silencing at silent mating-type cassette
* * * * * * * * * GO_0000122(41)	91.34	5.85	2.2	0.37	0.24	0	0	negative regulation of transcription from RNA polymerase II promoter
* * * * * * * * * * GO_0007070(9)	94.44	5.56	0	0	0	0	0	negative regulation of transcription from RNA polymerase II promoter, mitotic
* * * * * * GO_0045721(9)	91.67	8.33	0	0	0	0	0	negative regulation of gluconeogenesis
* * * * * GO_0019219(349)	89.28	8.2	1.71	0.45	0.29	0.03	0.04	regulation of nucleobase, nucleoside, nucleotide and nucleic acid metabolism
* * * * * * GO_0051052(22)	91.34	7.79	0.87	0	0	0	0	regulation of DNA metabolism
* * * * * * * GO_0051053(11)	89.09	9.09	1.82	0	0	0	0	negative regulation of DNA metabolism
* * * * * * * * GO_0045910(9)	88.89	11.11	0	0	0	0	0	negative regulation of DNA recombination
* * * * * * * * * GO_0000335(8)	85.71	14.29	0	0	0	0	0	negative regulation of DNA transposition
* * * * * * * GO_0000018(12)	89.39	9.09	1.52	0	0	0	0	regulation of DNA recombination
* * * * * * * * GO_0045910(9)	88.89	11.11	0	0	0	0	0	negative regulation of DNA recombination
* * * * * * * * * GO_0000335(8)	85.71	14.29	0	0	0	0	0	negative regulation of DNA transposition
* * * * * * * * GO_0000337(8)	85.71	14.29	0	0	0	0	0	regulation of DNA transposition
* * * * * * * * * GO_0000335(8)	85.71	14.29	0	0	0	0	0	negative regulation of DNA transposition
* * * * * * * GO_0006275(10)	95.56	4.44	0	0	0	0	0	regulation of DNA replication
* * * * * * GO_0045935(62)	84.98	9.25	4.12	1	0.26	0.21	0.16	positive regulation of nucleobase, nucleoside, nucleotide and nucleic acid metabolism
* * * * * * * GO_0045941(61)	84.54	9.51	4.26	1.04	0.27	0.22	0.16	positive regulation of transcription
* * * * * * * * GO_0045893(55)	85.59	8.96	3.77	1.08	0.2	0.27	0.13	positive regulation of transcription, DNA-dependent
* * * * * * * * * GO_0006345(9)	83.33	11.11	0	0	2.78	2.78	0	loss of chromatin silencing
* * * * * * * * * * GO_0001308(8)	82.14	10.71	0	0	3.57	3.57	0	loss of chromatin silencing during replicative cell aging
* * * * * * * * * GO_0045944(44)	85.62	8.46	3.91	1.27	0.21	0.32	0.21	positive regulation of transcription from RNA polymerase II promoter
* * * * * * GO_0045934(134)	89.24	8.39	1.67	0.4	0.25	0	0.04	negative regulation of nucleobase, nucleoside, nucleotide and nucleic acid metabolism
* * * * * * * GO_0051053(11)	89.09	9.09	1.82	0	0	0	0	negative regulation of DNA metabolism
* * * * * * * * GO_0045910(9)	88.89	11.11	0	0	0	0	0	negative regulation of DNA recombination
* * * * * * * * * GO_0000335(8)	85.71	14.29	0	0	0	0	0	negative regulation of DNA transposition
* * * * * * * GO_0016481(124)	89.08	8.41	1.72	0.46	0.29	0	0.05	negative regulation of transcription
* * * * * * * * GO_0045892(120)	89.26	8.38	1.62	0.43	0.25	0	0.06	negative regulation of transcription, DNA-dependent
* * * * * * * * * GO_0007068(10)	95.56	4.44	0	0	0	0	0	negative regulation of transcription, mitotic
* * * * * * * * * * GO_0007070(9)	94.44	5.56	0	0	0	0	0	negative regulation of transcription from RNA polymerase II promoter, mitotic
* * * * * * * * * GO_0006342(76)	87.05	9.82	1.79	0.63	0.56	0	0.14	chromatin silencing
* * * * * * * * * * GO_0006348(42)	88.27	8.36	1.86	0.58	0.93	0	0	chromatin silencing at telomere
* * * * * * * * * * GO_0000183(14)	91.21	8.79	0	0	0	0	0	chromatin silencing at ribosomal DNA
* * * * * * * * * * GO_0030466(20)	84.74	14.21	1.05	0	0	0	0	chromatin silencing at silent mating-type cassette
* * * * * * * * * GO_0000122(41)	91.34	5.85	2.2	0.37	0.24	0	0	negative regulation of transcription from RNA polymerase II promoter
* * * * * * * * * * GO_0007070(9)	94.44	5.56	0	0	0	0	0	negative regulation of transcription from RNA polymerase II promoter, mitotic
* * * * * * GO_0045449(329)	88.85	8.43	1.83	0.48	0.32	0.04	0.04	regulation of transcription
* * * * * * * GO_0045941(61)	84.54	9.51	4.26	1.04	0.27	0.22	0.16	positive regulation of transcription
* * * * * * * * GO_0045893(55)	85.59	8.96	3.77	1.08	0.2	0.27	0.13	positive regulation of transcription, DNA-dependent
* * * * * * * * * GO_0006345(9)	83.33	11.11	0	0	2.78	2.78	0	loss of chromatin silencing
* * * * * * * * * * GO_0001308(8)	82.14	10.71	0	0	3.57	3.57	0	loss of chromatin silencing during replicative cell aging
* * * * * * * * * GO_0045944(44)	85.62	8.46	3.91	1.27	0.21	0.32	0.21	positive regulation of transcription from RNA polymerase II promoter
* * * * * * * GO_0016481(124)	89.08	8.41	1.72	0.46	0.29	0	0.05	negative regulation of transcription
* * * * * * * * GO_0045892(120)	89.26	8.38	1.62	0.43	0.25	0	0.06	negative regulation of transcription, DNA-dependent
* * * * * * * * * GO_0007068(10)	95.56	4.44	0	0	0	0	0	negative regulation of transcription, mitotic
* * * * * * * * * * GO_0007070(9)	94.44	5.56	0	0	0	0	0	negative regulation of transcription from RNA polymerase II promoter, mitotic
* * * * * * * * * GO_0006342(76)	87.05	9.82	1.79	0.63	0.56	0	0.14	chromatin silencing
* * * * * * * * * * GO_0006348(42)	88.27	8.36	1.86	0.58	0.93	0	0	chromatin silencing at telomere
* * * * * * * * * * GO_0000183(14)	91.21	8.79	0	0	0	0	0	chromatin silencing at ribosomal DNA
* * * * * * * * * * GO_0030466(20)	84.74	14.21	1.05	0	0	0	0	chromatin silencing at silent mating-type cassette
* * * * * * * * * GO_0000122(41)	91.34	5.85	2.2	0.37	0.24	0	0	negative regulation of transcription from RNA polymerase II promoter
* * * * * * * * * * GO_0007070(9)	94.44	5.56	0	0	0	0	0	negative regulation of transcription from RNA polymerase II promoter, mitotic
* * * * * * * GO_0006355(305)	89.33	8.18	1.69	0.44	0.28	0.04	0.04	regulation of transcription, DNA-dependent
* * * * * * * * GO_0045896(10)	95.56	4.44	0	0	0	0	0	regulation of transcription, mitotic
* * * * * * * * * GO_0046021(9)	94.44	5.56	0	0	0	0	0	regulation of transcription from RNA polymerase II promoter, mitotic
* * * * * * * * * * GO_0007070(9)	94.44	5.56	0	0	0	0	0	negative regulation of transcription from RNA polymerase II promoter, mitotic
* * * * * * * * * GO_0007068(10)	95.56	4.44	0	0	0	0	0	negative regulation of transcription, mitotic
* * * * * * * * * * GO_0007070(9)	94.44	5.56	0	0	0	0	0	negative regulation of transcription from RNA polymerase II promoter, mitotic
* * * * * * * * GO_0045893(55)	85.59	8.96	3.77	1.08	0.2	0.27	0.13	positive regulation of transcription, DNA-dependent
* * * * * * * * * GO_0006345(9)	83.33	11.11	0	0	2.78	2.78	0	loss of chromatin silencing
* * * * * * * * * * GO_0001308(8)	82.14	10.71	0	0	3.57	3.57	0	loss of chromatin silencing during replicative cell aging
* * * * * * * * * GO_0045944(44)	85.62	8.46	3.91	1.27	0.21	0.32	0.21	positive regulation of transcription from RNA polymerase II promoter
* * * * * * * * GO_0045892(120)	89.26	8.38	1.62	0.43	0.25	0	0.06	negative regulation of transcription, DNA-dependent
* * * * * * * * * GO_0007068(10)	95.56	4.44	0	0	0	0	0	negative regulation of transcription, mitotic
* * * * * * * * * * GO_0007070(9)	94.44	5.56	0	0	0	0	0	negative regulation of transcription from RNA polymerase II promoter, mitotic
* * * * * * * * * GO_0006342(76)	87.05	9.82	1.79	0.63	0.56	0	0.14	chromatin silencing
* * * * * * * * * * GO_0006348(42)	88.27	8.36	1.86	0.58	0.93	0	0	chromatin silencing at telomere
* * * * * * * * * * GO_0000183(14)	91.21	8.79	0	0	0	0	0	chromatin silencing at ribosomal DNA
* * * * * * * * * * GO_0030466(20)	84.74	14.21	1.05	0	0	0	0	chromatin silencing at silent mating-type cassette
* * * * * * * * * GO_0000122(41)	91.34	5.85	2.2	0.37	0.24	0	0	negative regulation of transcription from RNA polymerase II promoter
* * * * * * * * * * GO_0007070(9)	94.44	5.56	0	0	0	0	0	negative regulation of transcription from RNA polymerase II promoter, mitotic
* * * * * * * * GO_0006357(166)	89.1	8.2	1.8	0.52	0.3	0.06	0.02	regulation of transcription from RNA polymerase II promoter
* * * * * * * * * GO_0046021(9)	94.44	5.56	0	0	0	0	0	regulation of transcription from RNA polymerase II promoter, mitotic
* * * * * * * * * * GO_0007070(9)	94.44	5.56	0	0	0	0	0	negative regulation of transcription from RNA polymerase II promoter, mitotic
* * * * * * * * * GO_0000122(41)	91.34	5.85	2.2	0.37	0.24	0	0	negative regulation of transcription from RNA polymerase II promoter
* * * * * * * * * * GO_0007070(9)	94.44	5.56	0	0	0	0	0	negative regulation of transcription from RNA polymerase II promoter, mitotic
* * * * * * * * * GO_0045944(44)	85.62	8.46	3.91	1.27	0.21	0.32	0.21	positive regulation of transcription from RNA polymerase II promoter
* * * * * * * * * GO_0000114(14)	90.11	7.69	1.1	0	0	1.1	0	G1-specific transcription in mitotic cell cycle
* * * * * * * * GO_0000160(13)	82.05	3.85	1.28	3.85	6.41	0	2.56	two-component signal transduction system
* * * * * * * * * GO_0007234(12)	84.85	3.03	0	1.52	7.58	0	3.03	osmosensory signaling pathway via two-component system
* * * * * * * * * * GO_0000161(9)	77.78	2.78	0	0	13.89	0	5.56	MAPKKK cascade during osmolarity sensing
* * * * * * * * GO_0006359(7)	85.71	0	0	0	9.52	4.76	0	regulation of transcription from RNA polymerase III promoter
* * * * GO_0009893(64)	84.67	9.52	4.22	0.99	0.25	0.2	0.15	positive regulation of metabolism
* * * * * GO_0031325(64)	84.67	9.52	4.22	0.99	0.25	0.2	0.15	positive regulation of cellular metabolism
* * * * * * GO_0045935(62)	84.98	9.25	4.12	1	0.26	0.21	0.16	positive regulation of nucleobase, nucleoside, nucleotide and nucleic acid metabolism
* * * * * * * GO_0045941(61)	84.54	9.51	4.26	1.04	0.27	0.22	0.16	positive regulation of transcription
* * * * * * * * GO_0045893(55)	85.59	8.96	3.77	1.08	0.2	0.27	0.13	positive regulation of transcription, DNA-dependent
* * * * * * * * * GO_0006345(9)	83.33	11.11	0	0	2.78	2.78	0	loss of chromatin silencing
* * * * * * * * * * GO_0001308(8)	82.14	10.71	0	0	3.57	3.57	0	loss of chromatin silencing during replicative cell aging
* * * * * * * * * GO_0045944(44)	85.62	8.46	3.91	1.27	0.21	0.32	0.21	positive regulation of transcription from RNA polymerase II promoter
* * * * GO_0009892(153)	90.38	7.65	1.4	0.34	0.2	0.01	0.03	negative regulation of metabolism
* * * * * GO_0045912(9)	91.67	8.33	0	0	0	0	0	negative regulation of carbohydrate metabolism
* * * * * * GO_0045721(9)	91.67	8.33	0	0	0	0	0	negative regulation of gluconeogenesis
* * * * * GO_0031324(146)	90.06	7.78	1.52	0.37	0.22	0.01	0.04	negative regulation of cellular metabolism
* * * * * * GO_0045934(134)	89.24	8.39	1.67	0.4	0.25	0	0.04	negative regulation of nucleobase, nucleoside, nucleotide and nucleic acid metabolism
* * * * * * * GO_0051053(11)	89.09	9.09	1.82	0	0	0	0	negative regulation of DNA metabolism
* * * * * * * * GO_0045910(9)	88.89	11.11	0	0	0	0	0	negative regulation of DNA recombination
* * * * * * * * * GO_0000335(8)	85.71	14.29	0	0	0	0	0	negative regulation of DNA transposition
* * * * * * * GO_0016481(124)	89.08	8.41	1.72	0.46	0.29	0	0.05	negative regulation of transcription
* * * * * * * * GO_0045892(120)	89.26	8.38	1.62	0.43	0.25	0	0.06	negative regulation of transcription, DNA-dependent
* * * * * * * * * GO_0007068(10)	95.56	4.44	0	0	0	0	0	negative regulation of transcription, mitotic
* * * * * * * * * * GO_0007070(9)	94.44	5.56	0	0	0	0	0	negative regulation of transcription from RNA polymerase II promoter, mitotic
* * * * * * * * * GO_0006342(76)	87.05	9.82	1.79	0.63	0.56	0	0.14	chromatin silencing
* * * * * * * * * * GO_0006348(42)	88.27	8.36	1.86	0.58	0.93	0	0	chromatin silencing at telomere
* * * * * * * * * * GO_0000183(14)	91.21	8.79	0	0	0	0	0	chromatin silencing at ribosomal DNA
* * * * * * * * * * GO_0030466(20)	84.74	14.21	1.05	0	0	0	0	chromatin silencing at silent mating-type cassette
* * * * * * * * * GO_0000122(41)	91.34	5.85	2.2	0.37	0.24	0	0	negative regulation of transcription from RNA polymerase II promoter
* * * * * * * * * * GO_0007070(9)	94.44	5.56	0	0	0	0	0	negative regulation of transcription from RNA polymerase II promoter, mitotic
* * * * * * GO_0045721(9)	91.67	8.33	0	0	0	0	0	negative regulation of gluconeogenesis
* * * * * GO_0051248(9)	91.67	5.56	0	0	0	2.78	0	negative regulation of protein metabolism
* * * * GO_0009889(41)	94.27	4.39	0.12	0.61	0	0.61	0	regulation of biosynthesis
* * * * * GO_0031326(41)	94.27	4.39	0.12	0.61	0	0.61	0	regulation of cellular biosynthesis
* * * * * * GO_0043255(16)	88.33	5.83	0	4.17	0	1.67	0	regulation of carbohydrate biosynthesis
* * * * * * * GO_0006111(11)	92.73	5.45	0	1.82	0	0	0	regulation of gluconeogenesis
* * * * * * * * GO_0045721(9)	91.67	8.33	0	0	0	0	0	negative regulation of gluconeogenesis
* * * * * * GO_0006417(25)	96	3	0	0	0	1	0	regulation of protein biosynthesis
* * * * * * * GO_0006445(24)	95.65	3.26	0	0	0	1.09	0	regulation of translation
* * * * GO_0006109(27)	87.18	9.12	1.71	1.42	0	0.57	0	regulation of carbohydrate metabolism
* * * * * GO_0045912(9)	91.67	8.33	0	0	0	0	0	negative regulation of carbohydrate metabolism
* * * * * * GO_0045721(9)	91.67	8.33	0	0	0	0	0	negative regulation of gluconeogenesis
* * * * * GO_0043255(16)	88.33	5.83	0	4.17	0	1.67	0	regulation of carbohydrate biosynthesis
* * * * * * GO_0006111(11)	92.73	5.45	0	1.82	0	0	0	regulation of gluconeogenesis
* * * * * * * GO_0045721(9)	91.67	8.33	0	0	0	0	0	negative regulation of gluconeogenesis
* * * * GO_0009894(14)	86.81	4.4	1.1	4.4	0	3.3	0	regulation of catabolism
* * GO_0050790(16)	84.17	5.83	0.83	2.5	4.17	0.83	1.67	regulation of enzyme activity
* * * GO_0051338(13)	79.49	6.41	1.28	3.85	6.41	0	2.56	regulation of transferase activity
* * * * GO_0051348(6)	66.67	6.67	0	0	20	0	6.67	negative regulation of transferase activity
* * * * * GO_0006469(6)	66.67	6.67	0	0	20	0	6.67	negative regulation of protein kinase activity
* * * * GO_0045859(13)	79.49	6.41	1.28	3.85	6.41	0	2.56	regulation of protein kinase activity
* * * * * GO_0043405(6)	73.33	0	0	0	20	0	6.67	regulation of MAPK activity
* * * * * GO_0000079(6)	86.67	0	6.67	0	0	0	6.67	regulation of cyclin dependent protein kinase activity
* * * * * GO_0006469(6)	66.67	6.67	0	0	20	0	6.67	negative regulation of protein kinase activity
* * * GO_0043086(6)	66.67	6.67	0	0	20	0	6.67	negative regulation of enzyme activity
* * * * GO_0051348(6)	66.67	6.67	0	0	20	0	6.67	negative regulation of transferase activity
* * * * * GO_0006469(6)	66.67	6.67	0	0	20	0	6.67	negative regulation of protein kinase activity
* * * GO_0043085(6)	66.67	6.67	0	0	13.33	6.67	6.67	positive regulation of enzyme activity
* * GO_0048519(162)	90.51	7.65	1.3	0.31	0.2	0.01	0.04	negative regulation of biological process
* * * GO_0048523(154)	90.19	7.82	1.42	0.34	0.2	0.01	0.03	negative regulation of cellular process
* * * * GO_0051243(154)	90.19	7.82	1.42	0.34	0.2	0.01	0.03	negative regulation of cellular physiological process
* * * * * GO_0031324(146)	90.06	7.78	1.52	0.37	0.22	0.01	0.04	negative regulation of cellular metabolism
* * * * * * GO_0045934(134)	89.24	8.39	1.67	0.4	0.25	0	0.04	negative regulation of nucleobase, nucleoside, nucleotide and nucleic acid metabolism
* * * * * * * GO_0051053(11)	89.09	9.09	1.82	0	0	0	0	negative regulation of DNA metabolism
* * * * * * * * GO_0045910(9)	88.89	11.11	0	0	0	0	0	negative regulation of DNA recombination
* * * * * * * * * GO_0000335(8)	85.71	14.29	0	0	0	0	0	negative regulation of DNA transposition
* * * * * * * GO_0016481(124)	89.08	8.41	1.72	0.46	0.29	0	0.05	negative regulation of transcription
* * * * * * * * GO_0045892(120)	89.26	8.38	1.62	0.43	0.25	0	0.06	negative regulation of transcription, DNA-dependent
* * * * * * * * * GO_0007068(10)	95.56	4.44	0	0	0	0	0	negative regulation of transcription, mitotic
* * * * * * * * * * GO_0007070(9)	94.44	5.56	0	0	0	0	0	negative regulation of transcription from RNA polymerase II promoter, mitotic
* * * * * * * * * GO_0006342(76)	87.05	9.82	1.79	0.63	0.56	0	0.14	chromatin silencing
* * * * * * * * * * GO_0006348(42)	88.27	8.36	1.86	0.58	0.93	0	0	chromatin silencing at telomere
* * * * * * * * * * GO_0000183(14)	91.21	8.79	0	0	0	0	0	chromatin silencing at ribosomal DNA
* * * * * * * * * * GO_0030466(20)	84.74	14.21	1.05	0	0	0	0	chromatin silencing at silent mating-type cassette
* * * * * * * * * GO_0000122(41)	91.34	5.85	2.2	0.37	0.24	0	0	negative regulation of transcription from RNA polymerase II promoter
* * * * * * * * * * GO_0007070(9)	94.44	5.56	0	0	0	0	0	negative regulation of transcription from RNA polymerase II promoter, mitotic
* * * * * * GO_0045721(9)	91.67	8.33	0	0	0	0	0	negative regulation of gluconeogenesis
* * * GO_0045814(76)	87.05	9.82	1.79	0.63	0.56	0	0.14	negative regulation of gene expression, epigenetic
* * * * GO_0006342(76)	87.05	9.82	1.79	0.63	0.56	0	0.14	chromatin silencing
* * * * * GO_0030466(20)	84.74	14.21	1.05	0	0	0	0	chromatin silencing at silent mating-type cassette
* * * * * GO_0006348(42)	88.27	8.36	1.86	0.58	0.93	0	0	chromatin silencing at telomere
* * * * * GO_0000183(14)	91.21	8.79	0	0	0	0	0	chromatin silencing at ribosomal DNA
* * * GO_0043118(156)	90.33	7.73	1.38	0.33	0.19	0.01	0.03	negative regulation of physiological process
* * * * GO_0051243(154)	90.19	7.82	1.42	0.34	0.2	0.01	0.03	negative regulation of cellular physiological process
* * * * * GO_0031324(146)	90.06	7.78	1.52	0.37	0.22	0.01	0.04	negative regulation of cellular metabolism
* * * * * * GO_0045934(134)	89.24	8.39	1.67	0.4	0.25	0	0.04	negative regulation of nucleobase, nucleoside, nucleotide and nucleic acid metabolism
* * * * * * * GO_0051053(11)	89.09	9.09	1.82	0	0	0	0	negative regulation of DNA metabolism
* * * * * * * * GO_0045910(9)	88.89	11.11	0	0	0	0	0	negative regulation of DNA recombination
* * * * * * * * * GO_0000335(8)	85.71	14.29	0	0	0	0	0	negative regulation of DNA transposition
* * * * * * * GO_0016481(124)	89.08	8.41	1.72	0.46	0.29	0	0.05	negative regulation of transcription
* * * * * * * * GO_0045892(120)	89.26	8.38	1.62	0.43	0.25	0	0.06	negative regulation of transcription, DNA-dependent
* * * * * * * * * GO_0007068(10)	95.56	4.44	0	0	0	0	0	negative regulation of transcription, mitotic
* * * * * * * * * * GO_0007070(9)	94.44	5.56	0	0	0	0	0	negative regulation of transcription from RNA polymerase II promoter, mitotic
* * * * * * * * * GO_0006342(76)	87.05	9.82	1.79	0.63	0.56	0	0.14	chromatin silencing
* * * * * * * * * * GO_0006348(42)	88.27	8.36	1.86	0.58	0.93	0	0	chromatin silencing at telomere
* * * * * * * * * * GO_0000183(14)	91.21	8.79	0	0	0	0	0	chromatin silencing at ribosomal DNA
* * * * * * * * * * GO_0030466(20)	84.74	14.21	1.05	0	0	0	0	chromatin silencing at silent mating-type cassette
* * * * * * * * * GO_0000122(41)	91.34	5.85	2.2	0.37	0.24	0	0	negative regulation of transcription from RNA polymerase II promoter
* * * * * * * * * * GO_0007070(9)	94.44	5.56	0	0	0	0	0	negative regulation of transcription from RNA polymerase II promoter, mitotic
* * * * * * GO_0045721(9)	91.67	8.33	0	0	0	0	0	negative regulation of gluconeogenesis
* * * * GO_0009892(153)	90.38	7.65	1.4	0.34	0.2	0.01	0.03	negative regulation of metabolism
* * * * * GO_0045912(9)	91.67	8.33	0	0	0	0	0	negative regulation of carbohydrate metabolism
* * * * * * GO_0045721(9)	91.67	8.33	0	0	0	0	0	negative regulation of gluconeogenesis
* * * * * GO_0031324(146)	90.06	7.78	1.52	0.37	0.22	0.01	0.04	negative regulation of cellular metabolism
* * * * * * GO_0045934(134)	89.24	8.39	1.67	0.4	0.25	0	0.04	negative regulation of nucleobase, nucleoside, nucleotide and nucleic acid metabolism
* * * * * * * GO_0051053(11)	89.09	9.09	1.82	0	0	0	0	negative regulation of DNA metabolism
* * * * * * * * GO_0045910(9)	88.89	11.11	0	0	0	0	0	negative regulation of DNA recombination
* * * * * * * * * GO_0000335(8)	85.71	14.29	0	0	0	0	0	negative regulation of DNA transposition
* * * * * * * GO_0016481(124)	89.08	8.41	1.72	0.46	0.29	0	0.05	negative regulation of transcription
* * * * * * * * GO_0045892(120)	89.26	8.38	1.62	0.43	0.25	0	0.06	negative regulation of transcription, DNA-dependent
* * * * * * * * * GO_0007068(10)	95.56	4.44	0	0	0	0	0	negative regulation of transcription, mitotic
* * * * * * * * * * GO_0007070(9)	94.44	5.56	0	0	0	0	0	negative regulation of transcription from RNA polymerase II promoter, mitotic
* * * * * * * * * GO_0006342(76)	87.05	9.82	1.79	0.63	0.56	0	0.14	chromatin silencing
* * * * * * * * * * GO_0006348(42)	88.27	8.36	1.86	0.58	0.93	0	0	chromatin silencing at telomere
* * * * * * * * * * GO_0000183(14)	91.21	8.79	0	0	0	0	0	chromatin silencing at ribosomal DNA
* * * * * * * * * * GO_0030466(20)	84.74	14.21	1.05	0	0	0	0	chromatin silencing at silent mating-type cassette
* * * * * * * * * GO_0000122(41)	91.34	5.85	2.2	0.37	0.24	0	0	negative regulation of transcription from RNA polymerase II promoter
* * * * * * * * * * GO_0007070(9)	94.44	5.56	0	0	0	0	0	negative regulation of transcription from RNA polymerase II promoter, mitotic
* * * * * * GO_0045721(9)	91.67	8.33	0	0	0	0	0	negative regulation of gluconeogenesis
* * * * * GO_0051248(9)	91.67	5.56	0	0	0	2.78	0	negative regulation of protein metabolism
* * * GO_0043086(6)	66.67	6.67	0	0	20	0	6.67	negative regulation of enzyme activity
* * * * GO_0051348(6)	66.67	6.67	0	0	20	0	6.67	negative regulation of transferase activity
* * * * * GO_0006469(6)	66.67	6.67	0	0	20	0	6.67	negative regulation of protein kinase activity
* * GO_0048518(74)	86.12	8.63	3.52	1	0.41	0.19	0.15	positive regulation of biological process
* * * GO_0048522(68)	85.56	9.04	3.91	0.92	0.26	0.18	0.13	positive regulation of cellular process
* * * * GO_0051242(68)	85.56	9.04	3.91	0.92	0.26	0.18	0.13	positive regulation of cellular physiological process
* * * * * GO_0031325(64)	84.67	9.52	4.22	0.99	0.25	0.2	0.15	positive regulation of cellular metabolism
* * * * * * GO_0045935(62)	84.98	9.25	4.12	1	0.26	0.21	0.16	positive regulation of nucleobase, nucleoside, nucleotide and nucleic acid metabolism
* * * * * * * GO_0045941(61)	84.54	9.51	4.26	1.04	0.27	0.22	0.16	positive regulation of transcription
* * * * * * * * GO_0045893(55)	85.59	8.96	3.77	1.08	0.2	0.27	0.13	positive regulation of transcription, DNA-dependent
* * * * * * * * * GO_0006345(9)	83.33	11.11	0	0	2.78	2.78	0	loss of chromatin silencing
* * * * * * * * * * GO_0001308(8)	82.14	10.71	0	0	3.57	3.57	0	loss of chromatin silencing during replicative cell aging
* * * * * * * * * GO_0045944(44)	85.62	8.46	3.91	1.27	0.21	0.32	0.21	positive regulation of transcription from RNA polymerase II promoter
* * * GO_0045815(9)	83.33	11.11	0	0	2.78	2.78	0	positive regulation of gene expression, epigenetic
* * * * GO_0006345(9)	83.33	11.11	0	0	2.78	2.78	0	loss of chromatin silencing
* * * * * GO_0001308(8)	82.14	10.71	0	0	3.57	3.57	0	loss of chromatin silencing during replicative cell aging
* * * GO_0043119(68)	85.56	9.04	3.91	0.92	0.26	0.18	0.13	positive regulation of physiological process
* * * * GO_0051242(68)	85.56	9.04	3.91	0.92	0.26	0.18	0.13	positive regulation of cellular physiological process
* * * * * GO_0031325(64)	84.67	9.52	4.22	0.99	0.25	0.2	0.15	positive regulation of cellular metabolism
* * * * * * GO_0045935(62)	84.98	9.25	4.12	1	0.26	0.21	0.16	positive regulation of nucleobase, nucleoside, nucleotide and nucleic acid metabolism
* * * * * * * GO_0045941(61)	84.54	9.51	4.26	1.04	0.27	0.22	0.16	positive regulation of transcription
* * * * * * * * GO_0045893(55)	85.59	8.96	3.77	1.08	0.2	0.27	0.13	positive regulation of transcription, DNA-dependent
* * * * * * * * * GO_0006345(9)	83.33	11.11	0	0	2.78	2.78	0	loss of chromatin silencing
* * * * * * * * * * GO_0001308(8)	82.14	10.71	0	0	3.57	3.57	0	loss of chromatin silencing during replicative cell aging
* * * * * * * * * GO_0045944(44)	85.62	8.46	3.91	1.27	0.21	0.32	0.21	positive regulation of transcription from RNA polymerase II promoter
* * * * GO_0009893(64)	84.67	9.52	4.22	0.99	0.25	0.2	0.15	positive regulation of metabolism
* * * * * GO_0031325(64)	84.67	9.52	4.22	0.99	0.25	0.2	0.15	positive regulation of cellular metabolism
* * * * * * GO_0045935(62)	84.98	9.25	4.12	1	0.26	0.21	0.16	positive regulation of nucleobase, nucleoside, nucleotide and nucleic acid metabolism
* * * * * * * GO_0045941(61)	84.54	9.51	4.26	1.04	0.27	0.22	0.16	positive regulation of transcription
* * * * * * * * GO_0045893(55)	85.59	8.96	3.77	1.08	0.2	0.27	0.13	positive regulation of transcription, DNA-dependent
* * * * * * * * * GO_0006345(9)	83.33	11.11	0	0	2.78	2.78	0	loss of chromatin silencing
* * * * * * * * * * GO_0001308(8)	82.14	10.71	0	0	3.57	3.57	0	loss of chromatin silencing during replicative cell aging
* * * * * * * * * GO_0045944(44)	85.62	8.46	3.91	1.27	0.21	0.32	0.21	positive regulation of transcription from RNA polymerase II promoter
* * * GO_0043085(6)	66.67	6.67	0	0	13.33	6.67	6.67	positive regulation of enzyme activity
* * GO_0040029(81)	87.59	9.57	1.6	0.56	0.52	0.03	0.12	regulation of gene expression, epigenetic
* * * GO_0045815(9)	83.33	11.11	0	0	2.78	2.78	0	positive regulation of gene expression, epigenetic
* * * * GO_0006345(9)	83.33	11.11	0	0	2.78	2.78	0	loss of chromatin silencing
* * * * * GO_0001308(8)	82.14	10.71	0	0	3.57	3.57	0	loss of chromatin silencing during replicative cell aging
* * * GO_0045814(76)	87.05	9.82	1.79	0.63	0.56	0	0.14	negative regulation of gene expression, epigenetic
* * * * GO_0006342(76)	87.05	9.82	1.79	0.63	0.56	0	0.14	chromatin silencing
* * * * * GO_0030466(20)	84.74	14.21	1.05	0	0	0	0	chromatin silencing at silent mating-type cassette
* * * * * GO_0006348(42)	88.27	8.36	1.86	0.58	0.93	0	0	chromatin silencing at telomere
* * * * * GO_0000183(14)	91.21	8.79	0	0	0	0	0	chromatin silencing at ribosomal DNA
* * GO_0050793(8)	92.86	3.57	0	0	0	0	3.57	regulation of development
* GO_0040007(98)	88.85	7.2	1.64	0.86	1.14	0.08	0.23	growth
* * GO_0030447(70)	89.44	6.87	1.28	1.04	1.04	0.04	0.29	filamentous growth
* * * GO_0007124(47)	87.33	7.49	2.13	1.39	1.11	0.09	0.46	pseudohyphal growth
* * * GO_0001402(6)	80	6.67	0	0	0	0	13.33	signal transduction during filamentous growth
* * * GO_0001403(28)	89.42	6.35	0.79	1.06	2.12	0	0.26	invasive growth
* * GO_0007117(29)	79.06	11.33	4.19	3.2	1.23	0.25	0.74	budding cell bud growth
* * * GO_0007118(10)	68.89	15.56	2.22	11.11	2.22	0	0	budding cell apical bud growth
* * * GO_0007119(9)	77.78	8.33	0	11.11	2.78	0	0	budding cell isotropic bud growth
* GO_0009987(4018)	95.47	3.93	0.39	0.12	0.06	0.01	0.01	cellular process
* * GO_0050875(3978)	95.47	3.93	0.39	0.12	0.06	0.01	0.01	cellular physiological process
* * * GO_0051301(122)	86.68	9.38	2.13	0.91	0.53	0.2	0.18	cell division
* * * * GO_0007114(76)	82.35	11.82	2.98	1.54	0.63	0.42	0.25	cell budding
* * * * * GO_0007117(29)	79.06	11.33	4.19	3.2	1.23	0.25	0.74	budding cell bud growth
* * * * * * GO_0007118(10)	68.89	15.56	2.22	11.11	2.22	0	0	budding cell apical bud growth
* * * * * * GO_0007119(9)	77.78	8.33	0	11.11	2.78	0	0	budding cell isotropic bud growth
* * * * * GO_0007121(32)	82.86	12.1	3.43	0.6	0.6	0.2	0.2	bipolar bud site selection
* * * * * GO_0007120(21)	74.76	13.81	3.33	3.33	1.9	2.38	0.48	axial bud site selection
* * * * GO_0000910(95)	86.61	9.18	2.15	0.87	0.76	0.25	0.18	cytokinesis
* * * * * GO_0007105(62)	84.51	10.52	2.49	1.06	0.9	0.42	0.11	cytokinesis, site selection
* * * * * * GO_0000282(62)	84.51	10.52	2.49	1.06	0.9	0.42	0.11	bud site selection
* * * * * * * GO_0007121(32)	82.86	12.1	3.43	0.6	0.6	0.2	0.2	bipolar bud site selection
* * * * * * * GO_0007120(21)	74.76	13.81	3.33	3.33	1.9	2.38	0.48	axial bud site selection
* * * * * GO_0000920(7)	85.71	9.52	4.76	0	0	0	0	cell separation during cytokinesis
* * * * * * GO_0007109(6)	80	13.33	6.67	0	0	0	0	cytokinesis, completion of separation
* * * GO_0051244(539)	90.58	7.41	1.29	0.41	0.25	0.03	0.03	regulation of cellular physiological process
* * * * GO_0051243(154)	90.19	7.82	1.42	0.34	0.2	0.01	0.03	negative regulation of cellular physiological process
* * * * * GO_0031324(146)	90.06	7.78	1.52	0.37	0.22	0.01	0.04	negative regulation of cellular metabolism
* * * * * * GO_0045934(134)	89.24	8.39	1.67	0.4	0.25	0	0.04	negative regulation of nucleobase, nucleoside, nucleotide and nucleic acid metabolism
* * * * * * * GO_0051053(11)	89.09	9.09	1.82	0	0	0	0	negative regulation of DNA metabolism
* * * * * * * * GO_0045910(9)	88.89	11.11	0	0	0	0	0	negative regulation of DNA recombination
* * * * * * * * * GO_0000335(8)	85.71	14.29	0	0	0	0	0	negative regulation of DNA transposition
* * * * * * * GO_0016481(124)	89.08	8.41	1.72	0.46	0.29	0	0.05	negative regulation of transcription
* * * * * * * * GO_0045892(120)	89.26	8.38	1.62	0.43	0.25	0	0.06	negative regulation of transcription, DNA-dependent
* * * * * * * * * GO_0007068(10)	95.56	4.44	0	0	0	0	0	negative regulation of transcription, mitotic
* * * * * * * * * * GO_0007070(9)	94.44	5.56	0	0	0	0	0	negative regulation of transcription from RNA polymerase II promoter, mitotic
* * * * * * * * * GO_0006342(76)	87.05	9.82	1.79	0.63	0.56	0	0.14	chromatin silencing
* * * * * * * * * * GO_0006348(42)	88.27	8.36	1.86	0.58	0.93	0	0	chromatin silencing at telomere
* * * * * * * * * * GO_0000183(14)	91.21	8.79	0	0	0	0	0	chromatin silencing at ribosomal DNA
* * * * * * * * * * GO_0030466(20)	84.74	14.21	1.05	0	0	0	0	chromatin silencing at silent mating-type cassette
* * * * * * * * * GO_0000122(41)	91.34	5.85	2.2	0.37	0.24	0	0	negative regulation of transcription from RNA polymerase II promoter
* * * * * * * * * * GO_0007070(9)	94.44	5.56	0	0	0	0	0	negative regulation of transcription from RNA polymerase II promoter, mitotic
* * * * * * GO_0045721(9)	91.67	8.33	0	0	0	0	0	negative regulation of gluconeogenesis
* * * * GO_0051242(68)	85.56	9.04	3.91	0.92	0.26	0.18	0.13	positive regulation of cellular physiological process
* * * * * GO_0031325(64)	84.67	9.52	4.22	0.99	0.25	0.2	0.15	positive regulation of cellular metabolism
* * * * * * GO_0045935(62)	84.98	9.25	4.12	1	0.26	0.21	0.16	positive regulation of nucleobase, nucleoside, nucleotide and nucleic acid metabolism
* * * * * * * GO_0045941(61)	84.54	9.51	4.26	1.04	0.27	0.22	0.16	positive regulation of transcription
* * * * * * * * GO_0045893(55)	85.59	8.96	3.77	1.08	0.2	0.27	0.13	positive regulation of transcription, DNA-dependent
* * * * * * * * * GO_0006345(9)	83.33	11.11	0	0	2.78	2.78	0	loss of chromatin silencing
* * * * * * * * * * GO_0001308(8)	82.14	10.71	0	0	3.57	3.57	0	loss of chromatin silencing during replicative cell aging
* * * * * * * * * GO_0045944(44)	85.62	8.46	3.91	1.27	0.21	0.32	0.21	positive regulation of transcription from RNA polymerase II promoter
* * * * GO_0051128(13)	94.87	5.13	0	0	0	0	0	regulation of cell organization and biogenesis
* * * * * GO_0031110(10)	95.56	4.44	0	0	0	0	0	regulation of microtubule polymerization or depolymerization
* * * * GO_0031323(393)	90.27	7.57	1.46	0.39	0.24	0.04	0.03	regulation of cellular metabolism
* * * * * GO_0031326(41)	94.27	4.39	0.12	0.61	0	0.61	0	regulation of cellular biosynthesis
* * * * * * GO_0043255(16)	88.33	5.83	0	4.17	0	1.67	0	regulation of carbohydrate biosynthesis
* * * * * * * GO_0006111(11)	92.73	5.45	0	1.82	0	0	0	regulation of gluconeogenesis
* * * * * * * * GO_0045721(9)	91.67	8.33	0	0	0	0	0	negative regulation of gluconeogenesis
* * * * * * GO_0006417(25)	96	3	0	0	0	1	0	regulation of protein biosynthesis
* * * * * * * GO_0006445(24)	95.65	3.26	0	0	0	1.09	0	regulation of translation
* * * * * GO_0031325(64)	84.67	9.52	4.22	0.99	0.25	0.2	0.15	positive regulation of cellular metabolism
* * * * * * GO_0045935(62)	84.98	9.25	4.12	1	0.26	0.21	0.16	positive regulation of nucleobase, nucleoside, nucleotide and nucleic acid metabolism
* * * * * * * GO_0045941(61)	84.54	9.51	4.26	1.04	0.27	0.22	0.16	positive regulation of transcription
* * * * * * * * GO_0045893(55)	85.59	8.96	3.77	1.08	0.2	0.27	0.13	positive regulation of transcription, DNA-dependent
* * * * * * * * * GO_0006345(9)	83.33	11.11	0	0	2.78	2.78	0	loss of chromatin silencing
* * * * * * * * * * GO_0001308(8)	82.14	10.71	0	0	3.57	3.57	0	loss of chromatin silencing during replicative cell aging
* * * * * * * * * GO_0045944(44)	85.62	8.46	3.91	1.27	0.21	0.32	0.21	positive regulation of transcription from RNA polymerase II promoter
* * * * * GO_0031324(146)	90.06	7.78	1.52	0.37	0.22	0.01	0.04	negative regulation of cellular metabolism
* * * * * * GO_0045934(134)	89.24	8.39	1.67	0.4	0.25	0	0.04	negative regulation of nucleobase, nucleoside, nucleotide and nucleic acid metabolism
* * * * * * * GO_0051053(11)	89.09	9.09	1.82	0	0	0	0	negative regulation of DNA metabolism
* * * * * * * * GO_0045910(9)	88.89	11.11	0	0	0	0	0	negative regulation of DNA recombination
* * * * * * * * * GO_0000335(8)	85.71	14.29	0	0	0	0	0	negative regulation of DNA transposition
* * * * * * * GO_0016481(124)	89.08	8.41	1.72	0.46	0.29	0	0.05	negative regulation of transcription
* * * * * * * * GO_0045892(120)	89.26	8.38	1.62	0.43	0.25	0	0.06	negative regulation of transcription, DNA-dependent
* * * * * * * * * GO_0007068(10)	95.56	4.44	0	0	0	0	0	negative regulation of transcription, mitotic
* * * * * * * * * * GO_0007070(9)	94.44	5.56	0	0	0	0	0	negative regulation of transcription from RNA polymerase II promoter, mitotic
* * * * * * * * * GO_0006342(76)	87.05	9.82	1.79	0.63	0.56	0	0.14	chromatin silencing
* * * * * * * * * * GO_0006348(42)	88.27	8.36	1.86	0.58	0.93	0	0	chromatin silencing at telomere
* * * * * * * * * * GO_0000183(14)	91.21	8.79	0	0	0	0	0	chromatin silencing at ribosomal DNA
* * * * * * * * * * GO_0030466(20)	84.74	14.21	1.05	0	0	0	0	chromatin silencing at silent mating-type cassette
* * * * * * * * * GO_0000122(41)	91.34	5.85	2.2	0.37	0.24	0	0	negative regulation of transcription from RNA polymerase II promoter
* * * * * * * * * * GO_0007070(9)	94.44	5.56	0	0	0	0	0	negative regulation of transcription from RNA polymerase II promoter, mitotic
* * * * * * GO_0045721(9)	91.67	8.33	0	0	0	0	0	negative regulation of gluconeogenesis
* * * * * GO_0019219(349)	89.28	8.2	1.71	0.45	0.29	0.03	0.04	regulation of nucleobase, nucleoside, nucleotide and nucleic acid metabolism
* * * * * * GO_0051052(22)	91.34	7.79	0.87	0	0	0	0	regulation of DNA metabolism
* * * * * * * GO_0051053(11)	89.09	9.09	1.82	0	0	0	0	negative regulation of DNA metabolism
* * * * * * * * GO_0045910(9)	88.89	11.11	0	0	0	0	0	negative regulation of DNA recombination
* * * * * * * * * GO_0000335(8)	85.71	14.29	0	0	0	0	0	negative regulation of DNA transposition
* * * * * * * GO_0000018(12)	89.39	9.09	1.52	0	0	0	0	regulation of DNA recombination
* * * * * * * * GO_0045910(9)	88.89	11.11	0	0	0	0	0	negative regulation of DNA recombination
* * * * * * * * * GO_0000335(8)	85.71	14.29	0	0	0	0	0	negative regulation of DNA transposition
* * * * * * * * GO_0000337(8)	85.71	14.29	0	0	0	0	0	regulation of DNA transposition
* * * * * * * * * GO_0000335(8)	85.71	14.29	0	0	0	0	0	negative regulation of DNA transposition
* * * * * * * GO_0006275(10)	95.56	4.44	0	0	0	0	0	regulation of DNA replication
* * * * * * GO_0045935(62)	84.98	9.25	4.12	1	0.26	0.21	0.16	positive regulation of nucleobase, nucleoside, nucleotide and nucleic acid metabolism
* * * * * * * GO_0045941(61)	84.54	9.51	4.26	1.04	0.27	0.22	0.16	positive regulation of transcription
* * * * * * * * GO_0045893(55)	85.59	8.96	3.77	1.08	0.2	0.27	0.13	positive regulation of transcription, DNA-dependent
* * * * * * * * * GO_0006345(9)	83.33	11.11	0	0	2.78	2.78	0	loss of chromatin silencing
* * * * * * * * * * GO_0001308(8)	82.14	10.71	0	0	3.57	3.57	0	loss of chromatin silencing during replicative cell aging
* * * * * * * * * GO_0045944(44)	85.62	8.46	3.91	1.27	0.21	0.32	0.21	positive regulation of transcription from RNA polymerase II promoter
* * * * * * GO_0045934(134)	89.24	8.39	1.67	0.4	0.25	0	0.04	negative regulation of nucleobase, nucleoside, nucleotide and nucleic acid metabolism
* * * * * * * GO_0051053(11)	89.09	9.09	1.82	0	0	0	0	negative regulation of DNA metabolism
* * * * * * * * GO_0045910(9)	88.89	11.11	0	0	0	0	0	negative regulation of DNA recombination
* * * * * * * * * GO_0000335(8)	85.71	14.29	0	0	0	0	0	negative regulation of DNA transposition
* * * * * * * GO_0016481(124)	89.08	8.41	1.72	0.46	0.29	0	0.05	negative regulation of transcription
* * * * * * * * GO_0045892(120)	89.26	8.38	1.62	0.43	0.25	0	0.06	negative regulation of transcription, DNA-dependent
* * * * * * * * * GO_0007068(10)	95.56	4.44	0	0	0	0	0	negative regulation of transcription, mitotic
* * * * * * * * * * GO_0007070(9)	94.44	5.56	0	0	0	0	0	negative regulation of transcription from RNA polymerase II promoter, mitotic
* * * * * * * * * GO_0006342(76)	87.05	9.82	1.79	0.63	0.56	0	0.14	chromatin silencing
* * * * * * * * * * GO_0006348(42)	88.27	8.36	1.86	0.58	0.93	0	0	chromatin silencing at telomere
* * * * * * * * * * GO_0000183(14)	91.21	8.79	0	0	0	0	0	chromatin silencing at ribosomal DNA
* * * * * * * * * * GO_0030466(20)	84.74	14.21	1.05	0	0	0	0	chromatin silencing at silent mating-type cassette
* * * * * * * * * GO_0000122(41)	91.34	5.85	2.2	0.37	0.24	0	0	negative regulation of transcription from RNA polymerase II promoter
* * * * * * * * * * GO_0007070(9)	94.44	5.56	0	0	0	0	0	negative regulation of transcription from RNA polymerase II promoter, mitotic
* * * * * * GO_0045449(329)	88.85	8.43	1.83	0.48	0.32	0.04	0.04	regulation of transcription
* * * * * * * GO_0045941(61)	84.54	9.51	4.26	1.04	0.27	0.22	0.16	positive regulation of transcription
* * * * * * * * GO_0045893(55)	85.59	8.96	3.77	1.08	0.2	0.27	0.13	positive regulation of transcription, DNA-dependent
* * * * * * * * * GO_0006345(9)	83.33	11.11	0	0	2.78	2.78	0	loss of chromatin silencing
* * * * * * * * * * GO_0001308(8)	82.14	10.71	0	0	3.57	3.57	0	loss of chromatin silencing during replicative cell aging
* * * * * * * * * GO_0045944(44)	85.62	8.46	3.91	1.27	0.21	0.32	0.21	positive regulation of transcription from RNA polymerase II promoter
* * * * * * * GO_0016481(124)	89.08	8.41	1.72	0.46	0.29	0	0.05	negative regulation of transcription
* * * * * * * * GO_0045892(120)	89.26	8.38	1.62	0.43	0.25	0	0.06	negative regulation of transcription, DNA-dependent
* * * * * * * * * GO_0007068(10)	95.56	4.44	0	0	0	0	0	negative regulation of transcription, mitotic
* * * * * * * * * * GO_0007070(9)	94.44	5.56	0	0	0	0	0	negative regulation of transcription from RNA polymerase II promoter, mitotic
* * * * * * * * * GO_0006342(76)	87.05	9.82	1.79	0.63	0.56	0	0.14	chromatin silencing
* * * * * * * * * * GO_0006348(42)	88.27	8.36	1.86	0.58	0.93	0	0	chromatin silencing at telomere
* * * * * * * * * * GO_0000183(14)	91.21	8.79	0	0	0	0	0	chromatin silencing at ribosomal DNA
* * * * * * * * * * GO_0030466(20)	84.74	14.21	1.05	0	0	0	0	chromatin silencing at silent mating-type cassette
* * * * * * * * * GO_0000122(41)	91.34	5.85	2.2	0.37	0.24	0	0	negative regulation of transcription from RNA polymerase II promoter
* * * * * * * * * * GO_0007070(9)	94.44	5.56	0	0	0	0	0	negative regulation of transcription from RNA polymerase II promoter, mitotic
* * * * * * * GO_0006355(305)	89.33	8.18	1.69	0.44	0.28	0.04	0.04	regulation of transcription, DNA-dependent
* * * * * * * * GO_0045896(10)	95.56	4.44	0	0	0	0	0	regulation of transcription, mitotic
* * * * * * * * * GO_0046021(9)	94.44	5.56	0	0	0	0	0	regulation of transcription from RNA polymerase II promoter, mitotic
* * * * * * * * * * GO_0007070(9)	94.44	5.56	0	0	0	0	0	negative regulation of transcription from RNA polymerase II promoter, mitotic
* * * * * * * * * GO_0007068(10)	95.56	4.44	0	0	0	0	0	negative regulation of transcription, mitotic
* * * * * * * * * * GO_0007070(9)	94.44	5.56	0	0	0	0	0	negative regulation of transcription from RNA polymerase II promoter, mitotic
* * * * * * * * GO_0045893(55)	85.59	8.96	3.77	1.08	0.2	0.27	0.13	positive regulation of transcription, DNA-dependent
* * * * * * * * * GO_0006345(9)	83.33	11.11	0	0	2.78	2.78	0	loss of chromatin silencing
* * * * * * * * * * GO_0001308(8)	82.14	10.71	0	0	3.57	3.57	0	loss of chromatin silencing during replicative cell aging
* * * * * * * * * GO_0045944(44)	85.62	8.46	3.91	1.27	0.21	0.32	0.21	positive regulation of transcription from RNA polymerase II promoter
* * * * * * * * GO_0045892(120)	89.26	8.38	1.62	0.43	0.25	0	0.06	negative regulation of transcription, DNA-dependent
* * * * * * * * * GO_0007068(10)	95.56	4.44	0	0	0	0	0	negative regulation of transcription, mitotic
* * * * * * * * * * GO_0007070(9)	94.44	5.56	0	0	0	0	0	negative regulation of transcription from RNA polymerase II promoter, mitotic
* * * * * * * * * GO_0006342(76)	87.05	9.82	1.79	0.63	0.56	0	0.14	chromatin silencing
* * * * * * * * * * GO_0006348(42)	88.27	8.36	1.86	0.58	0.93	0	0	chromatin silencing at telomere
* * * * * * * * * * GO_0000183(14)	91.21	8.79	0	0	0	0	0	chromatin silencing at ribosomal DNA
* * * * * * * * * * GO_0030466(20)	84.74	14.21	1.05	0	0	0	0	chromatin silencing at silent mating-type cassette
* * * * * * * * * GO_0000122(41)	91.34	5.85	2.2	0.37	0.24	0	0	negative regulation of transcription from RNA polymerase II promoter
* * * * * * * * * * GO_0007070(9)	94.44	5.56	0	0	0	0	0	negative regulation of transcription from RNA polymerase II promoter, mitotic
* * * * * * * * GO_0006357(166)	89.1	8.2	1.8	0.52	0.3	0.06	0.02	regulation of transcription from RNA polymerase II promoter
* * * * * * * * * GO_0046021(9)	94.44	5.56	0	0	0	0	0	regulation of transcription from RNA polymerase II promoter, mitotic
* * * * * * * * * * GO_0007070(9)	94.44	5.56	0	0	0	0	0	negative regulation of transcription from RNA polymerase II promoter, mitotic
* * * * * * * * * GO_0000122(41)	91.34	5.85	2.2	0.37	0.24	0	0	negative regulation of transcription from RNA polymerase II promoter
* * * * * * * * * * GO_0007070(9)	94.44	5.56	0	0	0	0	0	negative regulation of transcription from RNA polymerase II promoter, mitotic
* * * * * * * * * GO_0045944(44)	85.62	8.46	3.91	1.27	0.21	0.32	0.21	positive regulation of transcription from RNA polymerase II promoter
* * * * * * * * * GO_0000114(14)	90.11	7.69	1.1	0	0	1.1	0	G1-specific transcription in mitotic cell cycle
* * * * * * * * GO_0000160(13)	82.05	3.85	1.28	3.85	6.41	0	2.56	two-component signal transduction system
* * * * * * * * * GO_0007234(12)	84.85	3.03	0	1.52	7.58	0	3.03	osmosensory signaling pathway via two-component system
* * * * * * * * * * GO_0000161(9)	77.78	2.78	0	0	13.89	0	5.56	MAPKKK cascade during osmolarity sensing
* * * * * * * * GO_0006359(7)	85.71	0	0	0	9.52	4.76	0	regulation of transcription from RNA polymerase III promoter
* * * * GO_0000074(129)	87.98	8.85	1.49	0.71	0.73	0.07	0.16	regulation of cell cycle
* * * * * GO_0007088(50)	86.94	8.98	1.8	0.9	0.73	0.33	0.33	regulation of mitosis
* * * * * * GO_0007093(22)	90.48	6.06	0.87	0.43	0	1.3	0.87	mitotic checkpoint
* * * * * * * GO_0007094(21)	89.52	6.67	0.95	0.48	0	1.43	0.95	mitotic spindle checkpoint
* * * * * * GO_0007096(19)	77.19	15.79	1.17	1.75	2.92	0	1.17	regulation of exit from mitosis
* * * * * GO_0007050(9)	91.67	5.56	0	0	0	2.78	0	cell cycle arrest
* * * * * * GO_0000751(7)	90.48	4.76	0	0	0	4.76	0	cell cycle arrest in response to pheromone
* * * * * GO_0000075(46)	85.41	9.28	1.64	1.74	1.06	0.29	0.58	cell cycle checkpoint
* * * * * * GO_0007093(22)	90.48	6.06	0.87	0.43	0	1.3	0.87	mitotic checkpoint
* * * * * * * GO_0007094(21)	89.52	6.67	0.95	0.48	0	1.43	0.95	mitotic spindle checkpoint
* * * * * * GO_0000077(13)	85.9	10.26	1.28	0	1.28	0	1.28	DNA damage checkpoint
* * * * * GO_0000079(6)	86.67	0	6.67	0	0	0	6.67	regulation of cyclin dependent protein kinase activity
* * * * * GO_0008054(12)	93.94	1.52	0	1.52	3.03	0	0	cyclin catabolism
* * * * GO_0051049(7)	61.9	9.52	14.29	0	0	9.52	4.76	regulation of transport
* * * * GO_0030503(10)	77.78	11.11	0	2.22	6.67	0	2.22	regulation of cell redox homeostasis
* * * GO_0044237(2728)	95.97	3.55	0.3	0.09	0.06	0.01	0.01	cellular metabolism
* * * * GO_0051186(136)	97.55	2.16	0.04	0.02	0.07	0.04	0.12	cofactor metabolism
* * * * * GO_0051188(69)	97.1	2.39	0	0.09	0.21	0.04	0.17	cofactor biosynthesis
* * * * * * GO_0009108(54)	97.34	1.89	0	0.14	0.35	0.07	0.21	coenzyme biosynthesis
* * * * * * * GO_0019363(7)	100	0	0	0	0	0	0	pyridine nucleotide biosynthesis
* * * * * * * * GO_0009435(6)	100	0	0	0	0	0	0	NAD biosynthesis
* * * * * * * GO_0006754(25)	94	2.67	0	0.67	1.67	0	1	ATP biosynthesis
* * * * * * * * GO_0015986(25)	94	2.67	0	0.67	1.67	0	1	ATP synthesis coupled proton transport
* * * * * * * GO_0015940(7)	95.24	0	0	0	0	4.76	0	pantothenate biosynthesis
* * * * * * GO_0006779(15)	93.33	5.71	0	0	0	0	0.95	porphyrin biosynthesis
* * * * * * * GO_0006783(15)	93.33	5.71	0	0	0	0	0.95	heme biosynthesis
* * * * * GO_0051187(18)	94.77	3.92	0	0	0	0.65	0.65	cofactor catabolism
* * * * * * GO_0009109(17)	94.85	3.68	0	0	0	0.74	0.74	coenzyme catabolism
* * * * * * * GO_0046356(15)	96.19	1.9	0	0	0	0.95	0.95	acetyl-CoA catabolism
* * * * * * * * GO_0006099(15)	96.19	1.9	0	0	0	0.95	0.95	tricarboxylic acid cycle
* * * * * GO_0046034(25)	94	2.67	0	0.67	1.67	0	1	ATP metabolism
* * * * * * GO_0006754(25)	94	2.67	0	0.67	1.67	0	1	ATP biosynthesis
* * * * * * * GO_0015986(25)	94	2.67	0	0.67	1.67	0	1	ATP synthesis coupled proton transport
* * * * * GO_0031163(10)	97.78	0	0	0	0	2.22	0	metallo-sulfur cluster assembly
* * * * * * GO_0016226(10)	97.78	0	0	0	0	2.22	0	iron-sulfur cluster assembly
* * * * * GO_0006778(16)	94.17	5	0	0	0	0	0.83	porphyrin metabolism
* * * * * * GO_0042168(16)	94.17	5	0	0	0	0	0.83	heme metabolism
* * * * * * * GO_0006783(15)	93.33	5.71	0	0	0	0	0.95	heme biosynthesis
* * * * * * GO_0006779(15)	93.33	5.71	0	0	0	0	0.95	porphyrin biosynthesis
* * * * * * * GO_0006783(15)	93.33	5.71	0	0	0	0	0.95	heme biosynthesis
* * * * * GO_0006732(105)	97.62	1.98	0.04	0.04	0.11	0.05	0.16	coenzyme metabolism
* * * * * * GO_0009109(17)	94.85	3.68	0	0	0	0.74	0.74	coenzyme catabolism
* * * * * * * GO_0046356(15)	96.19	1.9	0	0	0	0.95	0.95	acetyl-CoA catabolism
* * * * * * * * GO_0006099(15)	96.19	1.9	0	0	0	0.95	0.95	tricarboxylic acid cycle
* * * * * * GO_0009108(54)	97.34	1.89	0	0.14	0.35	0.07	0.21	coenzyme biosynthesis
* * * * * * * GO_0019363(7)	100	0	0	0	0	0	0	pyridine nucleotide biosynthesis
* * * * * * * * GO_0009435(6)	100	0	0	0	0	0	0	NAD biosynthesis
* * * * * * * GO_0006754(25)	94	2.67	0	0.67	1.67	0	1	ATP biosynthesis
* * * * * * * * GO_0015986(25)	94	2.67	0	0.67	1.67	0	1	ATP synthesis coupled proton transport
* * * * * * * GO_0015940(7)	95.24	0	0	0	0	4.76	0	pantothenate biosynthesis
* * * * * * GO_0006752(40)	95.77	2.82	0	0.26	0.64	0.13	0.38	group transfer coenzyme metabolism
* * * * * * * GO_0015939(7)	95.24	0	0	0	0	4.76	0	pantothenate metabolism
* * * * * * * * GO_0015940(7)	95.24	0	0	0	0	4.76	0	pantothenate biosynthesis
* * * * * * * GO_0006753(25)	94	2.67	0	0.67	1.67	0	1	nucleoside phosphate metabolism
* * * * * * * * GO_0006754(25)	94	2.67	0	0.67	1.67	0	1	ATP biosynthesis
* * * * * * * * * GO_0015986(25)	94	2.67	0	0.67	1.67	0	1	ATP synthesis coupled proton transport
* * * * * * * GO_0006760(7)	100	0	0	0	0	0	0	folic acid and derivative metabolism
* * * * * * GO_0006733(37)	96.25	2.85	0.15	0	0.15	0	0.6	oxidoreduction coenzyme metabolism
* * * * * * * GO_0019362(27)	96.01	2.56	0	0	0.28	0	1.14	pyridine nucleotide metabolism
* * * * * * * * GO_0019363(7)	100	0	0	0	0	0	0	pyridine nucleotide biosynthesis
* * * * * * * * * GO_0009435(6)	100	0	0	0	0	0	0	NAD biosynthesis
* * * * * * * * GO_0006769(25)	95.67	2.67	0	0	0.33	0	1.33	nicotinamide metabolism
* * * * * * * * * GO_0019674(13)	93.59	3.85	0	0	0	0	2.56	NAD metabolism
* * * * * * * * * * GO_0009435(6)	100	0	0	0	0	0	0	NAD biosynthesis
* * * * * * * * * GO_0006739(9)	94.44	0	0	0	0	0	5.56	NADP metabolism
* * * * * * * * * * GO_0006740(8)	92.86	0	0	0	0	0	7.14	NADPH regeneration
* * * * * * * * * * * GO_0006098(7)	90.48	0	0	0	0	0	9.52	pentose-phosphate shunt
* * * * * * * * * GO_0006734(6)	86.67	6.67	0	0	0	0	6.67	NADH metabolism
* * * * * * * GO_0006743(8)	100	0	0	0	0	0	0	ubiquinone metabolism
* * * * * * GO_0006084(18)	94.77	2.61	0.65	0	0	0.65	1.31	acetyl-CoA metabolism
* * * * * * * GO_0046356(15)	96.19	1.9	0	0	0	0.95	0.95	acetyl-CoA catabolism
* * * * * * * * GO_0006099(15)	96.19	1.9	0	0	0	0.95	0.95	tricarboxylic acid cycle
* * * * * * GO_0006749(8)	96.43	3.57	0	0	0	0	0	glutathione metabolism
* * * * GO_0046483(69)	95.65	3.24	0.17	0.09	0.13	0.38	0.34	heterocycle metabolism
* * * * * GO_0042430(10)	73.33	4.44	0	0	0	15.56	6.67	indole and derivative metabolism
* * * * * * GO_0042434(10)	73.33	4.44	0	0	0	15.56	6.67	indole derivative metabolism
* * * * * * * GO_0042435(10)	73.33	4.44	0	0	0	15.56	6.67	indole derivative biosynthesis
* * * * * * * * GO_0046219(10)	73.33	4.44	0	0	0	15.56	6.67	indolalkylamine biosynthesis
* * * * * * * * * GO_0000162(10)	73.33	4.44	0	0	0	15.56	6.67	tryptophan biosynthesis
* * * * * * * GO_0006586(10)	73.33	4.44	0	0	0	15.56	6.67	indolalkylamine metabolism
* * * * * * * * GO_0046219(10)	73.33	4.44	0	0	0	15.56	6.67	indolalkylamine biosynthesis
* * * * * * * * * GO_0000162(10)	73.33	4.44	0	0	0	15.56	6.67	tryptophan biosynthesis
* * * * * * * * GO_0006568(10)	73.33	4.44	0	0	0	15.56	6.67	tryptophan metabolism
* * * * * * * * * GO_0000162(10)	73.33	4.44	0	0	0	15.56	6.67	tryptophan biosynthesis
* * * * * GO_0009112(31)	90.75	5.38	0.22	0.43	0	1.94	1.29	nucleobase metabolism
* * * * * * GO_0046112(20)	88.95	4.21	0	0.53	0	4.21	2.11	nucleobase biosynthesis
* * * * * * * GO_0009113(7)	90.48	4.76	0	4.76	0	0	0	purine base biosynthesis
* * * * * * * GO_0019856(13)	76.92	7.69	0	0	0	10.26	5.13	pyrimidine base biosynthesis
* * * * * * GO_0006206(15)	81.9	6.67	0	0	0	7.62	3.81	pyrimidine base metabolism
* * * * * * * GO_0019856(13)	76.92	7.69	0	0	0	10.26	5.13	pyrimidine base biosynthesis
* * * * * * GO_0006144(16)	90.83	5	0	1.67	0	0.83	1.67	purine base metabolism
* * * * * * * GO_0009113(7)	90.48	4.76	0	4.76	0	0	0	purine base biosynthesis
* * * * * GO_0006778(16)	94.17	5	0	0	0	0	0.83	porphyrin metabolism
* * * * * * GO_0042168(16)	94.17	5	0	0	0	0	0.83	heme metabolism
* * * * * * * GO_0006783(15)	93.33	5.71	0	0	0	0	0.95	heme biosynthesis
* * * * * * GO_0006779(15)	93.33	5.71	0	0	0	0	0.95	porphyrin biosynthesis
* * * * * * * GO_0006783(15)	93.33	5.71	0	0	0	0	0.95	heme biosynthesis
* * * * * GO_0006760(7)	100	0	0	0	0	0	0	folic acid and derivative metabolism
* * * * GO_0044260(1189)	96.34	2.98	0.27	0.2	0.16	0.03	0.02	cellular macromolecule metabolism
* * * * * GO_0044267(1041)	96.17	3.03	0.29	0.24	0.2	0.04	0.02	cellular protein metabolism
* * * * * * GO_0044257(150)	94.81	3.36	0.67	0.3	0.5	0.3	0.07	cellular protein catabolism
* * * * * * * GO_0006508(150)	94.81	3.36	0.67	0.3	0.5	0.3	0.07	proteolysis and peptidolysis
* * * * * * * * GO_0019941(113)	94.23	3.35	0.93	0.46	0.63	0.33	0.06	modification-dependent protein catabolism
* * * * * * * * * GO_0006511(113)	94.23	3.35	0.93	0.46	0.63	0.33	0.06	ubiquitin-dependent protein catabolism
* * * * * * * * * * GO_0043161(43)	94.35	3.43	0.55	0.66	0.78	0.22	0	proteasomal ubiquitin-dependent protein catabolism
* * * * * * * * * * * GO_0030433(17)	97.06	1.47	0.74	0.74	0	0	0	ER-associated protein catabolism
* * * * * * * * * * * GO_0031145(15)	95.24	0.95	0	0.95	1.9	0.95	0	anaphase-promoting complex-dependent proteasomal ubiquitin-dependent protein catabolism
* * * * * * * * * * * GO_0031146(7)	85.71	9.52	0	0	0	4.76	0	SCF-dependent proteasomal ubiquitin-dependent protein catabolism
* * * * * * * * * * * GO_0008054(12)	93.94	1.52	0	1.52	3.03	0	0	cyclin catabolism
* * * * * * * * * * GO_0043162(12)	84.85	12.12	1.52	1.52	0	0	0	ubiquitin-dependent protein catabolism via the multivesicular body pathway
* * * * * * * * GO_0006515(19)	96.49	2.34	0.58	0.58	0	0	0	misfolded or incompletely synthesized protein catabolism
* * * * * * * * * GO_0030433(17)	97.06	1.47	0.74	0.74	0	0	0	ER-associated protein catabolism
* * * * * * GO_0042157(31)	93.12	3.23	0.65	1.08	0.43	0.86	0.65	lipoprotein metabolism
* * * * * * * GO_0042158(31)	93.12	3.23	0.65	1.08	0.43	0.86	0.65	lipoprotein biosynthesis
* * * * * * * * GO_0006497(31)	93.12	3.23	0.65	1.08	0.43	0.86	0.65	protein lipidation
* * * * * * * * * GO_0006506(18)	90.2	5.88	1.31	1.96	0	0.65	0	GPI anchor biosynthesis
* * * * * * GO_0009100(70)	93.5	3.81	0.46	0.12	0.29	1.16	0.66	glycoprotein metabolism
* * * * * * * GO_0009101(69)	93.39	3.84	0.47	0.13	0.3	1.19	0.68	glycoprotein biosynthesis
* * * * * * * * GO_0031506(15)	89.52	0.95	0	0.95	0	5.71	2.86	cell wall glycoprotein biosynthesis
* * * * * * * * * GO_0000032(15)	89.52	0.95	0	0.95	0	5.71	2.86	cell wall mannoprotein biosynthesis
* * * * * * * * GO_0006486(65)	92.74	4.18	0.53	0.14	0.29	1.35	0.77	protein amino acid glycosylation
* * * * * * * * * GO_0006487(42)	92.92	4.18	0.35	0.23	0.12	1.51	0.7	protein amino acid N-linked glycosylation
* * * * * * * * * * GO_0006488(10)	80	15.56	2.22	0	2.22	0	0	dolichol-linked oligosaccharide biosynthesis
* * * * * * * * * GO_0006493(15)	73.33	3.81	0	0	2.86	11.43	8.57	protein amino acid O-linked glycosylation
* * * * * * GO_0006464(418)	92.87	3.96	0.83	1.18	0.99	0.1	0.06	protein modification
* * * * * * * GO_0018193(16)	97.5	0	0.83	0.83	0	0	0.83	peptidyl-amino acid modification
* * * * * * * * GO_0031365(6)	93.33	0	6.67	0	0	0	0	N-terminal protein amino acid modification
* * * * * * * * * GO_0018409(6)	93.33	0	6.67	0	0	0	0	peptide or protein amino-terminal blocking
* * * * * * * * * * GO_0006474(6)	93.33	0	6.67	0	0	0	0	N-terminal protein amino acid acetylation
* * * * * * * GO_0016570(57)	87.28	9.46	2.01	0.69	0.44	0.13	0	histone modification
* * * * * * * * GO_0016575(10)	80	11.11	4.44	2.22	2.22	0	0	histone deacetylation
* * * * * * * * GO_0016573(27)	90.88	6.27	1.71	0.57	0	0.57	0	histone acetylation
* * * * * * * * GO_0016571(16)	81.67	13.33	2.5	1.67	0.83	0	0	histone methylation
* * * * * * * GO_0016485(32)	95.56	2.82	0	0.6	0.6	0.2	0.2	protein processing
* * * * * * * * GO_0007323(8)	92.86	3.57	0	0	3.57	0	0	peptide pheromone maturation
* * * * * * * * GO_0006465(7)	95.24	0	0	0	0	0	4.76	signal peptide processing
* * * * * * * * GO_0006627(6)	86.67	0	0	6.67	6.67	0	0	mitochondrial protein processing
* * * * * * * GO_0008213(18)	85.62	10.46	1.96	1.31	0.65	0	0	protein amino acid alkylation
* * * * * * * * GO_0006479(18)	85.62	10.46	1.96	1.31	0.65	0	0	protein amino acid methylation
* * * * * * * * * GO_0016571(16)	81.67	13.33	2.5	1.67	0.83	0	0	histone methylation
* * * * * * * GO_0006512(76)	87.19	6.7	1.96	1.68	2.11	0.18	0.18	ubiquitin cycle
* * * * * * * * GO_0016567(54)	86.09	7.2	1.68	1.26	3.28	0.28	0.21	protein ubiquitination
* * * * * * * * * GO_0000209(18)	67.32	1.31	1.31	8.5	18.95	1.96	0.65	protein polyubiquitination
* * * * * * * * * GO_0006513(21)	71.9	5.24	0.95	5.71	14.76	0.95	0.48	protein monoubiquitination
* * * * * * * * GO_0016579(16)	30.83	8.33	24.17	25	10	0.83	0.83	protein deubiquitination
* * * * * * * GO_0006497(31)	93.12	3.23	0.65	1.08	0.43	0.86	0.65	protein lipidation
* * * * * * * * GO_0006506(18)	90.2	5.88	1.31	1.96	0	0.65	0	GPI anchor biosynthesis
* * * * * * * GO_0006486(65)	92.74	4.18	0.53	0.14	0.29	1.35	0.77	protein amino acid glycosylation
* * * * * * * * GO_0006487(42)	92.92	4.18	0.35	0.23	0.12	1.51	0.7	protein amino acid N-linked glycosylation
* * * * * * * * * GO_0006488(10)	80	15.56	2.22	0	2.22	0	0	dolichol-linked oligosaccharide biosynthesis
* * * * * * * * GO_0006493(15)	73.33	3.81	0	0	2.86	11.43	8.57	protein amino acid O-linked glycosylation
* * * * * * * GO_0006476(12)	77.27	9.09	4.55	3.03	4.55	0	1.52	protein amino acid deacetylation
* * * * * * * * GO_0016575(10)	80	11.11	4.44	2.22	2.22	0	0	histone deacetylation
* * * * * * * GO_0006473(39)	91.5	6.48	1.35	0.4	0	0.27	0	protein amino acid acetylation
* * * * * * * * GO_0006474(6)	93.33	0	6.67	0	0	0	0	N-terminal protein amino acid acetylation
* * * * * * * * GO_0016573(27)	90.88	6.27	1.71	0.57	0	0.57	0	histone acetylation
* * * * * * * GO_0000338(6)	80	20	0	0	0	0	0	protein deneddylation
* * * * * * * GO_0016925(6)	86.67	0	0	6.67	0	0	6.67	protein sumoylation
* * * * * * * GO_0006468(85)	33.31	5.43	12.69	25.55	21.37	1.06	0.59	protein amino acid phosphorylation
* * * * * * * GO_0006470(22)	86.58	8.66	0.43	0.87	1.73	0.87	0.87	protein amino acid dephosphorylation
* * * * * * GO_0006461(134)	93.94	4.67	0.53	0.15	0.56	0.11	0.04	protein complex assembly
* * * * * * * GO_0042255(53)	91.07	5.37	0.87	0.29	1.96	0.29	0.15	ribosome assembly
* * * * * * * * GO_0042257(43)	91.14	4.21	0.66	0.33	2.99	0.44	0.22	ribosomal subunit assembly
* * * * * * * * * GO_0000028(9)	91.67	0	0	0	2.78	2.78	2.78	ribosomal small subunit assembly and maintenance
* * * * * * * * * GO_0000027(34)	87.7	5.53	0.89	0.53	4.63	0.53	0.18	ribosomal large subunit assembly and maintenance
* * * * * * * GO_0008535(9)	94.44	2.78	2.78	0	0	0	0	cytochrome c oxidase complex assembly
* * * * * * * GO_0000245(15)	88.57	6.67	0.95	0.95	1.9	0.95	0	spliceosome assembly
* * * * * * * GO_0006334(7)	80.95	4.76	9.52	0	0	4.76	0	nucleosome assembly
* * * * * * GO_0006457(69)	91.39	3.5	1.11	0.94	0.9	1.36	0.81	protein folding
* * * * * * * GO_0007021(10)	86.67	11.11	2.22	0	0	0	0	tubulin folding
* * * * * * GO_0006412(432)	97.65	2.03	0.11	0.05	0.04	0.07	0.05	protein biosynthesis
* * * * * * * GO_0043037(109)	94.7	3.6	0.71	0.36	0.31	0.17	0.15	translation
* * * * * * * * GO_0006445(24)	95.65	3.26	0	0	0	1.09	0	regulation of translation
* * * * * * * * GO_0006414(11)	76.36	1.82	1.82	5.45	7.27	3.64	3.64	translational elongation
* * * * * * * * GO_0006415(10)	91.11	2.22	0	0	2.22	2.22	2.22	translational termination
* * * * * * * * GO_0006418(32)	85.08	7.86	3.43	2.02	0.6	0.4	0.6	tRNA aminoacylation for protein translation
* * * * * * * * GO_0006413(42)	94.08	3.83	0.46	0.7	0.46	0.12	0.35	translational initiation
* * * * * * * GO_0042158(31)	93.12	3.23	0.65	1.08	0.43	0.86	0.65	lipoprotein biosynthesis
* * * * * * * * GO_0006497(31)	93.12	3.23	0.65	1.08	0.43	0.86	0.65	protein lipidation
* * * * * * * * * GO_0006506(18)	90.2	5.88	1.31	1.96	0	0.65	0	GPI anchor biosynthesis
* * * * * * * GO_0009101(69)	93.39	3.84	0.47	0.13	0.3	1.19	0.68	glycoprotein biosynthesis
* * * * * * * * GO_0031506(15)	89.52	0.95	0	0.95	0	5.71	2.86	cell wall glycoprotein biosynthesis
* * * * * * * * * GO_0000032(15)	89.52	0.95	0	0.95	0	5.71	2.86	cell wall mannoprotein biosynthesis
* * * * * * * * GO_0006486(65)	92.74	4.18	0.53	0.14	0.29	1.35	0.77	protein amino acid glycosylation
* * * * * * * * * GO_0006487(42)	92.92	4.18	0.35	0.23	0.12	1.51	0.7	protein amino acid N-linked glycosylation
* * * * * * * * * * GO_0006488(10)	80	15.56	2.22	0	2.22	0	0	dolichol-linked oligosaccharide biosynthesis
* * * * * * * * * GO_0006493(15)	73.33	3.81	0	0	2.86	11.43	8.57	protein amino acid O-linked glycosylation
* * * * * * * GO_0006417(25)	96	3	0	0	0	1	0	regulation of protein biosynthesis
* * * * * * * * GO_0006445(24)	95.65	3.26	0	0	0	1.09	0	regulation of translation
* * * * * * * GO_0006057(15)	89.52	0.95	0	0.95	0	5.71	2.86	mannoprotein biosynthesis
* * * * * * * * GO_0000032(15)	89.52	0.95	0	0.95	0	5.71	2.86	cell wall mannoprotein biosynthesis
* * * * * * GO_0006056(15)	89.52	0.95	0	0.95	0	5.71	2.86	mannoprotein metabolism
* * * * * * * GO_0006057(15)	89.52	0.95	0	0.95	0	5.71	2.86	mannoprotein biosynthesis
* * * * * * * * GO_0000032(15)	89.52	0.95	0	0.95	0	5.71	2.86	cell wall mannoprotein biosynthesis
* * * * * * GO_0051261(8)	89.29	7.14	0	0	3.57	0	0	protein depolymerization
* * * * * GO_0044262(162)	96.11	3.02	0.26	0.14	0.09	0.12	0.26	cellular carbohydrate metabolism
* * * * * * GO_0044275(40)	93.21	3.85	0.38	0.64	0.64	0.26	1.03	cellular carbohydrate catabolism
* * * * * * * GO_0046365(26)	93.23	2.77	0.31	0	1.54	0	2.15	monosaccharide catabolism
* * * * * * * * GO_0019320(21)	94.76	1.9	0.48	0	0	0	2.86	hexose catabolism
* * * * * * * * * GO_0006007(21)	94.76	1.9	0.48	0	0	0	2.86	glucose catabolism
* * * * * * * * * * GO_0006096(14)	94.51	0	1.1	0	0	0	4.4	glycolysis
* * * * * * * * * * GO_0006098(7)	90.48	0	0	0	0	0	9.52	pentose-phosphate shunt
* * * * * * * GO_0044247(11)	81.82	7.27	0	7.27	0	3.64	0	cellular polysaccharide catabolism
* * * * * * * * GO_0009251(8)	71.43	7.14	0	14.29	0	7.14	0	glucan catabolism
* * * * * * * * * GO_0005980(7)	66.67	4.76	0	19.05	0	9.52	0	glycogen catabolism
* * * * * * GO_0044264(50)	92.65	4.98	0.73	0.49	0.08	0.57	0.49	cellular polysaccharide metabolism
* * * * * * * GO_0044247(11)	81.82	7.27	0	7.27	0	3.64	0	cellular polysaccharide catabolism
* * * * * * * * GO_0009251(8)	71.43	7.14	0	14.29	0	7.14	0	glucan catabolism
* * * * * * * * * GO_0005980(7)	66.67	4.76	0	19.05	0	9.52	0	glycogen catabolism
* * * * * * * GO_0006073(37)	91.14	5.26	1.05	0.6	0.15	0.9	0.9	glucan metabolism
* * * * * * * * GO_0051273(9)	80.56	5.56	0	0	0	2.78	11.11	beta-glucan metabolism
* * * * * * * * * GO_0051274(8)	78.57	7.14	0	0	0	0	14.29	beta-glucan biosynthesis
* * * * * * * * GO_0009251(8)	71.43	7.14	0	14.29	0	7.14	0	glucan catabolism
* * * * * * * * * GO_0005980(7)	66.67	4.76	0	19.05	0	9.52	0	glycogen catabolism
* * * * * * * * GO_0009250(16)	84.17	5.83	0.83	3.33	0	2.5	3.33	glucan biosynthesis
* * * * * * * * * GO_0005978(8)	64.29	7.14	3.57	14.29	0	10.71	0	glycogen biosynthesis
* * * * * * * * * GO_0051274(8)	78.57	7.14	0	0	0	0	14.29	beta-glucan biosynthesis
* * * * * * * * GO_0005977(26)	89.85	5.23	1.54	1.23	0	1.54	0.62	glycogen metabolism
* * * * * * * * * GO_0005978(8)	64.29	7.14	3.57	14.29	0	10.71	0	glycogen biosynthesis
* * * * * * * * * GO_0005980(7)	66.67	4.76	0	19.05	0	9.52	0	glycogen catabolism
* * * * * * * GO_0006030(10)	88.89	8.89	0	0	0	2.22	0	chitin metabolism
* * * * * * * * GO_0006037(7)	85.71	14.29	0	0	0	0	0	cell wall chitin metabolism
* * * * * * * * * GO_0006038(6)	86.67	13.33	0	0	0	0	0	cell wall chitin biosynthesis
* * * * * * * * GO_0006031(8)	85.71	10.71	0	0	0	3.57	0	chitin biosynthesis
* * * * * * * * * GO_0006038(6)	86.67	13.33	0	0	0	0	0	cell wall chitin biosynthesis
* * * * * * GO_0006092(59)	96.03	2.57	0.18	0.06	0	0.41	0.76	main pathways of carbohydrate metabolism
* * * * * * * GO_0006094(23)	95.26	2.77	0	0.4	0	0	1.58	gluconeogenesis
* * * * * * * * GO_0006111(11)	92.73	5.45	0	1.82	0	0	0	regulation of gluconeogenesis
* * * * * * * * * GO_0045721(9)	91.67	8.33	0	0	0	0	0	negative regulation of gluconeogenesis
* * * * * * * GO_0006098(7)	90.48	0	0	0	0	0	9.52	pentose-phosphate shunt
* * * * * * * GO_0006096(14)	94.51	0	1.1	0	0	0	4.4	glycolysis
* * * * * * * GO_0006100(18)	88.24	2.61	0.65	0	0	4.58	3.92	tricarboxylic acid cycle intermediate metabolism
* * * * * * * GO_0006099(15)	96.19	1.9	0	0	0	0.95	0.95	tricarboxylic acid cycle
* * * * * * GO_0006040(13)	93.59	5.13	0	0	0	1.28	0	amino sugar metabolism
* * * * * * * GO_0046349(11)	92.73	5.45	0	0	0	1.82	0	amino sugar biosynthesis
* * * * * * * * GO_0006042(11)	92.73	5.45	0	0	0	1.82	0	glucosamine biosynthesis
* * * * * * * * * GO_0006045(11)	92.73	5.45	0	0	0	1.82	0	N-acetylglucosamine biosynthesis
* * * * * * * * * * GO_0006031(8)	85.71	10.71	0	0	0	3.57	0	chitin biosynthesis
* * * * * * * * * * * GO_0006038(6)	86.67	13.33	0	0	0	0	0	cell wall chitin biosynthesis
* * * * * * * GO_0006041(13)	93.59	5.13	0	0	0	1.28	0	glucosamine metabolism
* * * * * * * * GO_0006044(13)	93.59	5.13	0	0	0	1.28	0	N-acetylglucosamine metabolism
* * * * * * * * * GO_0006045(11)	92.73	5.45	0	0	0	1.82	0	N-acetylglucosamine biosynthesis
* * * * * * * * * * GO_0006031(8)	85.71	10.71	0	0	0	3.57	0	chitin biosynthesis
* * * * * * * * * * * GO_0006038(6)	86.67	13.33	0	0	0	0	0	cell wall chitin biosynthesis
* * * * * * * * * GO_0006030(10)	88.89	8.89	0	0	0	2.22	0	chitin metabolism
* * * * * * * * * * GO_0006037(7)	85.71	14.29	0	0	0	0	0	cell wall chitin metabolism
* * * * * * * * * * * GO_0006038(6)	86.67	13.33	0	0	0	0	0	cell wall chitin biosynthesis
* * * * * * * * * * GO_0006031(8)	85.71	10.71	0	0	0	3.57	0	chitin biosynthesis
* * * * * * * * * * * GO_0006038(6)	86.67	13.33	0	0	0	0	0	cell wall chitin biosynthesis
* * * * * * * * GO_0006042(11)	92.73	5.45	0	0	0	1.82	0	glucosamine biosynthesis
* * * * * * * * * GO_0006045(11)	92.73	5.45	0	0	0	1.82	0	N-acetylglucosamine biosynthesis
* * * * * * * * * * GO_0006031(8)	85.71	10.71	0	0	0	3.57	0	chitin biosynthesis
* * * * * * * * * * * GO_0006038(6)	86.67	13.33	0	0	0	0	0	cell wall chitin biosynthesis
* * * * * * GO_0005996(79)	95.78	2.82	0.26	0.23	0.32	0.06	0.52	monosaccharide metabolism
* * * * * * * GO_0046365(26)	93.23	2.77	0.31	0	1.54	0	2.15	monosaccharide catabolism
* * * * * * * * GO_0019320(21)	94.76	1.9	0.48	0	0	0	2.86	hexose catabolism
* * * * * * * * * GO_0006007(21)	94.76	1.9	0.48	0	0	0	2.86	glucose catabolism
* * * * * * * * * * GO_0006096(14)	94.51	0	1.1	0	0	0	4.4	glycolysis
* * * * * * * * * * GO_0006098(7)	90.48	0	0	0	0	0	9.52	pentose-phosphate shunt
* * * * * * * GO_0046364(26)	96.31	2.15	0	0.31	0	0	1.23	monosaccharide biosynthesis
* * * * * * * * GO_0019319(26)	96.31	2.15	0	0.31	0	0	1.23	hexose biosynthesis
* * * * * * * * * GO_0006094(23)	95.26	2.77	0	0.4	0	0	1.58	gluconeogenesis
* * * * * * * * * * GO_0006111(11)	92.73	5.45	0	1.82	0	0	0	regulation of gluconeogenesis
* * * * * * * * * * * GO_0045721(9)	91.67	8.33	0	0	0	0	0	negative regulation of gluconeogenesis
* * * * * * * GO_0019318(73)	95.74	2.93	0.3	0.27	0.19	0.08	0.49	hexose metabolism
* * * * * * * * GO_0019320(21)	94.76	1.9	0.48	0	0	0	2.86	hexose catabolism
* * * * * * * * * GO_0006007(21)	94.76	1.9	0.48	0	0	0	2.86	glucose catabolism
* * * * * * * * * * GO_0006096(14)	94.51	0	1.1	0	0	0	4.4	glycolysis
* * * * * * * * * * GO_0006098(7)	90.48	0	0	0	0	0	9.52	pentose-phosphate shunt
* * * * * * * * GO_0019319(26)	96.31	2.15	0	0.31	0	0	1.23	hexose biosynthesis
* * * * * * * * * GO_0006094(23)	95.26	2.77	0	0.4	0	0	1.58	gluconeogenesis
* * * * * * * * * * GO_0006111(11)	92.73	5.45	0	1.82	0	0	0	regulation of gluconeogenesis
* * * * * * * * * * * GO_0045721(9)	91.67	8.33	0	0	0	0	0	negative regulation of gluconeogenesis
* * * * * * * * GO_0006006(52)	95.25	3.39	0.15	0.3	0.15	0.08	0.68	glucose metabolism
* * * * * * * * * GO_0006094(23)	95.26	2.77	0	0.4	0	0	1.58	gluconeogenesis
* * * * * * * * * * GO_0006111(11)	92.73	5.45	0	1.82	0	0	0	regulation of gluconeogenesis
* * * * * * * * * * * GO_0045721(9)	91.67	8.33	0	0	0	0	0	negative regulation of gluconeogenesis
* * * * * * * * * GO_0006007(21)	94.76	1.9	0.48	0	0	0	2.86	glucose catabolism
* * * * * * * * * * GO_0006096(14)	94.51	0	1.1	0	0	0	4.4	glycolysis
* * * * * * * * * * GO_0006098(7)	90.48	0	0	0	0	0	9.52	pentose-phosphate shunt
* * * * * * * * GO_0006020(6)	93.33	0	0	0	0	6.67	0	myo-inositol metabolism
* * * * * * * * GO_0006012(7)	90.48	4.76	0	0	0	0	4.76	galactose metabolism
* * * * * * GO_0005984(9)	83.33	0	0	0	0	0	16.67	disaccharide metabolism
* * * * * * * GO_0005991(7)	71.43	0	0	0	0	0	28.57	trehalose metabolism
* * * * * GO_0008154(9)	88.89	5.56	2.78	0	2.78	0	0	actin polymerization and/or depolymerization
* * * * GO_0044255(166)	95.9	3.17	0.31	0.18	0.15	0.07	0.22	cellular lipid metabolism
* * * * * GO_0008610(91)	95.82	2.98	0.22	0.29	0.24	0.15	0.29	lipid biosynthesis
* * * * * * GO_0046467(55)	95.76	3.16	0.13	0.27	0.13	0.13	0.4	membrane lipid biosynthesis
* * * * * * * GO_0008654(38)	95.16	3.41	0.28	0.57	0.14	0.14	0.28	phospholipid biosynthesis
* * * * * * * * GO_0046474(23)	93.28	3.95	0.79	1.58	0	0.4	0	glycerophospholipid biosynthesis
* * * * * * * * * GO_0046489(19)	91.23	5.26	1.17	1.75	0	0.58	0	phosphoinositide biosynthesis
* * * * * * * * * * GO_0006506(18)	90.2	5.88	1.31	1.96	0	0.65	0	GPI anchor biosynthesis
* * * * * * * GO_0030148(17)	93.38	2.94	0	0	0.74	0.74	2.21	sphingolipid biosynthesis
* * * * * * GO_0006694(19)	85.38	1.75	0.58	4.09	4.68	1.17	2.34	steroid biosynthesis
* * * * * * * GO_0016126(12)	98.48	0	0	0	0	0	1.52	sterol biosynthesis
* * * * * * * * GO_0006696(7)	100	0	0	0	0	0	0	ergosterol biosynthesis
* * * * * * GO_0006633(9)	91.67	0	0	0	0	5.56	2.78	fatty acid biosynthesis
* * * * * * GO_0008299(6)	86.67	0	6.67	0	0	0	6.67	isoprenoid biosynthesis
* * * * * GO_0008202(29)	88.18	1.72	0.25	3.2	3.45	0.74	2.46	steroid metabolism
* * * * * * GO_0016125(19)	97.08	0	0	0	1.17	0	1.75	sterol metabolism
* * * * * * * GO_0016126(12)	98.48	0	0	0	0	0	1.52	sterol biosynthesis
* * * * * * * * GO_0006696(7)	100	0	0	0	0	0	0	ergosterol biosynthesis
* * * * * * * GO_0008204(7)	100	0	0	0	0	0	0	ergosterol metabolism
* * * * * * * * GO_0006696(7)	100	0	0	0	0	0	0	ergosterol biosynthesis
* * * * * * GO_0006694(19)	85.38	1.75	0.58	4.09	4.68	1.17	2.34	steroid biosynthesis
* * * * * * * GO_0016126(12)	98.48	0	0	0	0	0	1.52	sterol biosynthesis
* * * * * * * * GO_0006696(7)	100	0	0	0	0	0	0	ergosterol biosynthesis
* * * * * GO_0006720(6)	86.67	0	6.67	0	0	0	6.67	isoprenoid metabolism
* * * * * * GO_0008299(6)	86.67	0	6.67	0	0	0	6.67	isoprenoid biosynthesis
* * * * * GO_0006643(88)	95.53	3.47	0.21	0.16	0.16	0.08	0.39	membrane lipid metabolism
* * * * * * GO_0046467(55)	95.76	3.16	0.13	0.27	0.13	0.13	0.4	membrane lipid biosynthesis
* * * * * * * GO_0008654(38)	95.16	3.41	0.28	0.57	0.14	0.14	0.28	phospholipid biosynthesis
* * * * * * * * GO_0046474(23)	93.28	3.95	0.79	1.58	0	0.4	0	glycerophospholipid biosynthesis
* * * * * * * * * GO_0046489(19)	91.23	5.26	1.17	1.75	0	0.58	0	phosphoinositide biosynthesis
* * * * * * * * * * GO_0006506(18)	90.2	5.88	1.31	1.96	0	0.65	0	GPI anchor biosynthesis
* * * * * * * GO_0030148(17)	93.38	2.94	0	0	0.74	0.74	2.21	sphingolipid biosynthesis
* * * * * * GO_0006665(27)	92.31	4.84	0.57	0	0.57	0.28	1.42	sphingolipid metabolism
* * * * * * * GO_0046519(8)	82.14	7.14	3.57	0	0	0	7.14	sphingoid metabolism
* * * * * * * * GO_0006672(7)	76.19	9.52	4.76	0	0	0	9.52	ceramide metabolism
* * * * * * * GO_0030148(17)	93.38	2.94	0	0	0.74	0.74	2.21	sphingolipid biosynthesis
* * * * * * GO_0006644(63)	95.39	3.33	0.2	0.31	0.2	0.1	0.46	phospholipid metabolism
* * * * * * * GO_0008654(38)	95.16	3.41	0.28	0.57	0.14	0.14	0.28	phospholipid biosynthesis
* * * * * * * * GO_0046474(23)	93.28	3.95	0.79	1.58	0	0.4	0	glycerophospholipid biosynthesis
* * * * * * * * * GO_0046489(19)	91.23	5.26	1.17	1.75	0	0.58	0	phosphoinositide biosynthesis
* * * * * * * * * * GO_0006506(18)	90.2	5.88	1.31	1.96	0	0.65	0	GPI anchor biosynthesis
* * * * * * * GO_0006650(33)	93.18	4.36	0.38	0.76	0.38	0.38	0.57	glycerophospholipid metabolism
* * * * * * * * GO_0046474(23)	93.28	3.95	0.79	1.58	0	0.4	0	glycerophospholipid biosynthesis
* * * * * * * * * GO_0046489(19)	91.23	5.26	1.17	1.75	0	0.58	0	phosphoinositide biosynthesis
* * * * * * * * * * GO_0006506(18)	90.2	5.88	1.31	1.96	0	0.65	0	GPI anchor biosynthesis
* * * * * * * * GO_0030384(26)	92	5.23	0.62	0.92	0.62	0.62	0	phosphoinositide metabolism
* * * * * * * * * GO_0046489(19)	91.23	5.26	1.17	1.75	0	0.58	0	phosphoinositide biosynthesis
* * * * * * * * * * GO_0006506(18)	90.2	5.88	1.31	1.96	0	0.65	0	GPI anchor biosynthesis
* * * * * * * * * GO_0006505(19)	90.06	6.43	1.17	1.75	0	0.58	0	GPI anchor metabolism
* * * * * * * * * * GO_0006506(18)	90.2	5.88	1.31	1.96	0	0.65	0	GPI anchor biosynthesis
* * * * * GO_0006631(36)	95.71	2.06	0.79	0.16	0.16	0.48	0.63	fatty acid metabolism
* * * * * * GO_0019395(7)	95.24	0	0	0	0	4.76	0	fatty acid oxidation
* * * * * * GO_0006633(9)	91.67	0	0	0	0	5.56	2.78	fatty acid biosynthesis
* * * * * GO_0030258(9)	80.56	8.33	0	2.78	5.56	2.78	0	lipid modification
* * * * GO_0044249(731)	97.8	2	0.07	0.03	0.02	0.03	0.04	cellular biosynthesis
* * * * * GO_0051188(69)	97.1	2.39	0	0.09	0.21	0.04	0.17	cofactor biosynthesis
* * * * * * GO_0009108(54)	97.34	1.89	0	0.14	0.35	0.07	0.21	coenzyme biosynthesis
* * * * * * * GO_0019363(7)	100	0	0	0	0	0	0	pyridine nucleotide biosynthesis
* * * * * * * * GO_0009435(6)	100	0	0	0	0	0	0	NAD biosynthesis
* * * * * * * GO_0006754(25)	94	2.67	0	0.67	1.67	0	1	ATP biosynthesis
* * * * * * * * GO_0015986(25)	94	2.67	0	0.67	1.67	0	1	ATP synthesis coupled proton transport
* * * * * * * GO_0015940(7)	95.24	0	0	0	0	4.76	0	pantothenate biosynthesis
* * * * * * GO_0006779(15)	93.33	5.71	0	0	0	0	0.95	porphyrin biosynthesis
* * * * * * * GO_0006783(15)	93.33	5.71	0	0	0	0	0.95	heme biosynthesis
* * * * * GO_0046165(28)	95.5	2.91	0	0.26	0	0	1.32	alcohol biosynthesis
* * * * * * GO_0046364(26)	96.31	2.15	0	0.31	0	0	1.23	monosaccharide biosynthesis
* * * * * * * GO_0019319(26)	96.31	2.15	0	0.31	0	0	1.23	hexose biosynthesis
* * * * * * * * GO_0006094(23)	95.26	2.77	0	0.4	0	0	1.58	gluconeogenesis
* * * * * * * * * GO_0006111(11)	92.73	5.45	0	1.82	0	0	0	regulation of gluconeogenesis
* * * * * * * * * * GO_0045721(9)	91.67	8.33	0	0	0	0	0	negative regulation of gluconeogenesis
* * * * * GO_0046148(15)	93.33	5.71	0	0	0	0	0.95	pigment biosynthesis
* * * * * * GO_0006783(15)	93.33	5.71	0	0	0	0	0.95	heme biosynthesis
* * * * * GO_0046112(20)	88.95	4.21	0	0.53	0	4.21	2.11	nucleobase biosynthesis
* * * * * * GO_0009113(7)	90.48	4.76	0	4.76	0	0	0	purine base biosynthesis
* * * * * * GO_0019856(13)	76.92	7.69	0	0	0	10.26	5.13	pyrimidine base biosynthesis
* * * * * GO_0044272(17)	95.59	2.21	0	0	0.74	0	1.47	sulfur compound biosynthesis
* * * * * * GO_0000097(10)	93.33	2.22	0	0	2.22	0	2.22	sulfur amino acid biosynthesis
* * * * * GO_0044271(103)	96.63	2.53	0.15	0.04	0.15	0.17	0.32	nitrogen compound biosynthesis
* * * * * * GO_0009309(103)	96.63	2.53	0.15	0.04	0.15	0.17	0.32	amine biosynthesis
* * * * * * * GO_0042401(18)	90.85	1.96	0	0	0	5.23	1.96	biogenic amine biosynthesis
* * * * * * * * GO_0046219(10)	73.33	4.44	0	0	0	15.56	6.67	indolalkylamine biosynthesis
* * * * * * * * * GO_0000162(10)	73.33	4.44	0	0	0	15.56	6.67	tryptophan biosynthesis
* * * * * * * GO_0008652(95)	96.35	2.69	0.18	0.04	0.18	0.18	0.38	amino acid biosynthesis
* * * * * * * * GO_0009084(27)	95.73	2.28	0.57	0	0	0.28	1.14	glutamine family amino acid biosynthesis
* * * * * * * * * GO_0006537(13)	91.03	2.56	1.28	0	0	1.28	3.85	glutamate biosynthesis
* * * * * * * * * GO_0006526(10)	95.56	2.22	2.22	0	0	0	0	arginine biosynthesis
* * * * * * * * GO_0009076(14)	85.71	3.3	0	0	0	7.69	3.3	histidine family amino acid biosynthesis
* * * * * * * * * GO_0000105(14)	85.71	3.3	0	0	0	7.69	3.3	histidine biosynthesis
* * * * * * * * GO_0009073(11)	78.18	3.64	0	0	0	12.73	5.45	aromatic amino acid family biosynthesis
* * * * * * * * * GO_0009096(10)	73.33	4.44	0	0	0	15.56	6.67	aromatic amino acid family biosynthesis, anthranilate pathway
* * * * * * * * * * GO_0000162(10)	73.33	4.44	0	0	0	15.56	6.67	tryptophan biosynthesis
* * * * * * * * GO_0009067(16)	94.17	2.5	0	0	0	0	3.33	aspartate family amino acid biosynthesis
* * * * * * * * * GO_0009085(8)	92.86	3.57	0	0	0	0	3.57	lysine biosynthesis
* * * * * * * * * * GO_0019878(8)	92.86	3.57	0	0	0	0	3.57	lysine biosynthesis, aminoadipic pathway
* * * * * * * * GO_0000097(10)	93.33	2.22	0	0	2.22	0	2.22	sulfur amino acid biosynthesis
* * * * * * * * GO_0009070(11)	83.64	9.09	0	3.64	0	0	3.64	serine family amino acid biosynthesis
* * * * * * * * GO_0009082(14)	94.51	2.2	0	0	0	0	3.3	branched chain family amino acid biosynthesis
* * * * * GO_0042546(19)	93.57	3.51	0	0	0	0	2.92	cell wall biosynthesis
* * * * * * GO_0009272(19)	93.57	3.51	0	0	0	0	2.92	cell wall biosynthesis
* * * * * * * GO_0051278(14)	90.11	5.49	0	0	0	0	4.4	cell wall polysaccharide biosynthesis
* * * * * * * * GO_0006038(6)	86.67	13.33	0	0	0	0	0	cell wall chitin biosynthesis
* * * * * GO_0042435(10)	73.33	4.44	0	0	0	15.56	6.67	indole derivative biosynthesis
* * * * * * GO_0046219(10)	73.33	4.44	0	0	0	15.56	6.67	indolalkylamine biosynthesis
* * * * * * * GO_0000162(10)	73.33	4.44	0	0	0	15.56	6.67	tryptophan biosynthesis
* * * * * GO_0042398(19)	91.81	1.75	0	0	0	4.68	1.75	amino acid derivative biosynthesis
* * * * * * GO_0042401(18)	90.85	1.96	0	0	0	5.23	1.96	biogenic amine biosynthesis
* * * * * * * GO_0046219(10)	73.33	4.44	0	0	0	15.56	6.67	indolalkylamine biosynthesis
* * * * * * * * GO_0000162(10)	73.33	4.44	0	0	0	15.56	6.67	tryptophan biosynthesis
* * * * * GO_0031326(41)	94.27	4.39	0.12	0.61	0	0.61	0	regulation of cellular biosynthesis
* * * * * * GO_0043255(16)	88.33	5.83	0	4.17	0	1.67	0	regulation of carbohydrate biosynthesis
* * * * * * * GO_0006111(11)	92.73	5.45	0	1.82	0	0	0	regulation of gluconeogenesis
* * * * * * * * GO_0045721(9)	91.67	8.33	0	0	0	0	0	negative regulation of gluconeogenesis
* * * * * * GO_0006417(25)	96	3	0	0	0	1	0	regulation of protein biosynthesis
* * * * * * * GO_0006445(24)	95.65	3.26	0	0	0	1.09	0	regulation of translation
* * * * * GO_0019438(12)	81.82	3.03	0	0	0	10.61	4.55	aromatic compound biosynthesis
* * * * * * GO_0009073(11)	78.18	3.64	0	0	0	12.73	5.45	aromatic amino acid family biosynthesis
* * * * * * * GO_0009096(10)	73.33	4.44	0	0	0	15.56	6.67	aromatic amino acid family biosynthesis, anthranilate pathway
* * * * * * * * GO_0000162(10)	73.33	4.44	0	0	0	15.56	6.67	tryptophan biosynthesis
* * * * * GO_0016053(14)	94.51	0	1.1	0	0	2.2	2.2	organic acid biosynthesis
* * * * * * GO_0046394(14)	94.51	0	1.1	0	0	2.2	2.2	carboxylic acid biosynthesis
* * * * * * * GO_0006633(9)	91.67	0	0	0	0	5.56	2.78	fatty acid biosynthesis
* * * * * GO_0009165(52)	96.15	1.96	0.15	0.15	0.38	0.6	0.6	nucleotide biosynthesis
* * * * * * GO_0019363(7)	100	0	0	0	0	0	0	pyridine nucleotide biosynthesis
* * * * * * * GO_0009435(6)	100	0	0	0	0	0	0	NAD biosynthesis
* * * * * * GO_0009260(37)	94.29	2.4	0	0.3	0.75	1.05	1.2	ribonucleotide biosynthesis
* * * * * * * GO_0009201(28)	94.71	2.38	0	0.53	1.32	0	1.06	ribonucleoside triphosphate biosynthesis
* * * * * * * * GO_0009206(27)	94.3	2.56	0	0.57	1.42	0	1.14	purine ribonucleoside triphosphate biosynthesis
* * * * * * * * * GO_0006754(25)	94	2.67	0	0.67	1.67	0	1	ATP biosynthesis
* * * * * * * * * * GO_0015986(25)	94	2.67	0	0.67	1.67	0	1	ATP synthesis coupled proton transport
* * * * * * * GO_0009156(9)	61.11	8.33	0	0	0	19.44	11.11	ribonucleoside monophosphate biosynthesis
* * * * * * * * GO_0009168(9)	61.11	8.33	0	0	0	19.44	11.11	purine ribonucleoside monophosphate biosynthesis
* * * * * * * * * GO_0006188(8)	53.57	7.14	0	0	0	25	14.29	IMP biosynthesis
* * * * * * * * * * GO_0006189(8)	53.57	7.14	0	0	0	25	14.29	'de novo' IMP biosynthesis
* * * * * * * GO_0009152(36)	93.97	2.54	0	0.32	0.79	1.11	1.27	purine ribonucleotide biosynthesis
* * * * * * * * GO_0009206(27)	94.3	2.56	0	0.57	1.42	0	1.14	purine ribonucleoside triphosphate biosynthesis
* * * * * * * * * GO_0006754(25)	94	2.67	0	0.67	1.67	0	1	ATP biosynthesis
* * * * * * * * * * GO_0015986(25)	94	2.67	0	0.67	1.67	0	1	ATP synthesis coupled proton transport
* * * * * * * * GO_0009168(9)	61.11	8.33	0	0	0	19.44	11.11	purine ribonucleoside monophosphate biosynthesis
* * * * * * * * * GO_0006188(8)	53.57	7.14	0	0	0	25	14.29	IMP biosynthesis
* * * * * * * * * * GO_0006189(8)	53.57	7.14	0	0	0	25	14.29	'de novo' IMP biosynthesis
* * * * * * GO_0009142(29)	95.07	2.22	0	0.49	1.23	0	0.99	nucleoside triphosphate biosynthesis
* * * * * * * GO_0009201(28)	94.71	2.38	0	0.53	1.32	0	1.06	ribonucleoside triphosphate biosynthesis
* * * * * * * * GO_0009206(27)	94.3	2.56	0	0.57	1.42	0	1.14	purine ribonucleoside triphosphate biosynthesis
* * * * * * * * * GO_0006754(25)	94	2.67	0	0.67	1.67	0	1	ATP biosynthesis
* * * * * * * * * * GO_0015986(25)	94	2.67	0	0.67	1.67	0	1	ATP synthesis coupled proton transport
* * * * * * * GO_0009145(27)	94.3	2.56	0	0.57	1.42	0	1.14	purine nucleoside triphosphate biosynthesis
* * * * * * * * GO_0009206(27)	94.3	2.56	0	0.57	1.42	0	1.14	purine ribonucleoside triphosphate biosynthesis
* * * * * * * * * GO_0006754(25)	94	2.67	0	0.67	1.67	0	1	ATP biosynthesis
* * * * * * * * * * GO_0015986(25)	94	2.67	0	0.67	1.67	0	1	ATP synthesis coupled proton transport
* * * * * * GO_0009124(10)	68.89	6.67	0	0	0	15.56	8.89	nucleoside monophosphate biosynthesis
* * * * * * * GO_0009156(9)	61.11	8.33	0	0	0	19.44	11.11	ribonucleoside monophosphate biosynthesis
* * * * * * * * GO_0009168(9)	61.11	8.33	0	0	0	19.44	11.11	purine ribonucleoside monophosphate biosynthesis
* * * * * * * * * GO_0006188(8)	53.57	7.14	0	0	0	25	14.29	IMP biosynthesis
* * * * * * * * * * GO_0006189(8)	53.57	7.14	0	0	0	25	14.29	'de novo' IMP biosynthesis
* * * * * * * GO_0009127(10)	68.89	6.67	0	0	0	15.56	8.89	purine nucleoside monophosphate biosynthesis
* * * * * * * * GO_0009168(9)	61.11	8.33	0	0	0	19.44	11.11	purine ribonucleoside monophosphate biosynthesis
* * * * * * * * * GO_0006188(8)	53.57	7.14	0	0	0	25	14.29	IMP biosynthesis
* * * * * * * * * * GO_0006189(8)	53.57	7.14	0	0	0	25	14.29	'de novo' IMP biosynthesis
* * * * * * GO_0006164(41)	94.63	2.56	0	0.24	0.61	0.98	0.98	purine nucleotide biosynthesis
* * * * * * * GO_0009152(36)	93.97	2.54	0	0.32	0.79	1.11	1.27	purine ribonucleotide biosynthesis
* * * * * * * * GO_0009206(27)	94.3	2.56	0	0.57	1.42	0	1.14	purine ribonucleoside triphosphate biosynthesis
* * * * * * * * * GO_0006754(25)	94	2.67	0	0.67	1.67	0	1	ATP biosynthesis
* * * * * * * * * * GO_0015986(25)	94	2.67	0	0.67	1.67	0	1	ATP synthesis coupled proton transport
* * * * * * * * GO_0009168(9)	61.11	8.33	0	0	0	19.44	11.11	purine ribonucleoside monophosphate biosynthesis
* * * * * * * * * GO_0006188(8)	53.57	7.14	0	0	0	25	14.29	IMP biosynthesis
* * * * * * * * * * GO_0006189(8)	53.57	7.14	0	0	0	25	14.29	'de novo' IMP biosynthesis
* * * * * * * GO_0009145(27)	94.3	2.56	0	0.57	1.42	0	1.14	purine nucleoside triphosphate biosynthesis
* * * * * * * * GO_0009206(27)	94.3	2.56	0	0.57	1.42	0	1.14	purine ribonucleoside triphosphate biosynthesis
* * * * * * * * * GO_0006754(25)	94	2.67	0	0.67	1.67	0	1	ATP biosynthesis
* * * * * * * * * * GO_0015986(25)	94	2.67	0	0.67	1.67	0	1	ATP synthesis coupled proton transport
* * * * * * * GO_0009127(10)	68.89	6.67	0	0	0	15.56	8.89	purine nucleoside monophosphate biosynthesis
* * * * * * * * GO_0009168(9)	61.11	8.33	0	0	0	19.44	11.11	purine ribonucleoside monophosphate biosynthesis
* * * * * * * * * GO_0006188(8)	53.57	7.14	0	0	0	25	14.29	IMP biosynthesis
* * * * * * * * * * GO_0006189(8)	53.57	7.14	0	0	0	25	14.29	'de novo' IMP biosynthesis
* * * * * GO_0009110(36)	96.19	1.9	0	0	0	0	1.9	vitamin biosynthesis
* * * * * * GO_0042364(36)	96.19	1.9	0	0	0	0	1.9	water-soluble vitamin biosynthesis
* * * * * * * GO_0019363(7)	100	0	0	0	0	0	0	pyridine nucleotide biosynthesis
* * * * * * * * GO_0009435(6)	100	0	0	0	0	0	0	NAD biosynthesis
* * * * * * * GO_0009231(6)	100	0	0	0	0	0	0	riboflavin biosynthesis
* * * * * * * GO_0009228(17)	88.24	3.68	0	0	0	0	8.09	thiamin biosynthesis
* * * * * GO_0009059(486)	97.6	2.1	0.1	0.05	0.03	0.06	0.05	macromolecule biosynthesis
* * * * * * GO_0016051(56)	95.32	3.18	0.19	0.32	0	0.26	0.71	carbohydrate biosynthesis
* * * * * * * GO_0046364(26)	96.31	2.15	0	0.31	0	0	1.23	monosaccharide biosynthesis
* * * * * * * * GO_0019319(26)	96.31	2.15	0	0.31	0	0	1.23	hexose biosynthesis
* * * * * * * * * GO_0006094(23)	95.26	2.77	0	0.4	0	0	1.58	gluconeogenesis
* * * * * * * * * * GO_0006111(11)	92.73	5.45	0	1.82	0	0	0	regulation of gluconeogenesis
* * * * * * * * * * * GO_0045721(9)	91.67	8.33	0	0	0	0	0	negative regulation of gluconeogenesis
* * * * * * * GO_0046349(11)	92.73	5.45	0	0	0	1.82	0	amino sugar biosynthesis
* * * * * * * * GO_0006042(11)	92.73	5.45	0	0	0	1.82	0	glucosamine biosynthesis
* * * * * * * * * GO_0006045(11)	92.73	5.45	0	0	0	1.82	0	N-acetylglucosamine biosynthesis
* * * * * * * * * * GO_0006031(8)	85.71	10.71	0	0	0	3.57	0	chitin biosynthesis
* * * * * * * * * * * GO_0006038(6)	86.67	13.33	0	0	0	0	0	cell wall chitin biosynthesis
* * * * * * * GO_0043255(16)	88.33	5.83	0	4.17	0	1.67	0	regulation of carbohydrate biosynthesis
* * * * * * * * GO_0006111(11)	92.73	5.45	0	1.82	0	0	0	regulation of gluconeogenesis
* * * * * * * * * GO_0045721(9)	91.67	8.33	0	0	0	0	0	negative regulation of gluconeogenesis
* * * * * * * GO_0000271(24)	89.49	5.43	0.72	1.45	0	1.45	1.45	polysaccharide biosynthesis
* * * * * * * * GO_0051278(14)	90.11	5.49	0	0	0	0	4.4	cell wall polysaccharide biosynthesis
* * * * * * * * * GO_0006038(6)	86.67	13.33	0	0	0	0	0	cell wall chitin biosynthesis
* * * * * * * * GO_0009250(16)	84.17	5.83	0.83	3.33	0	2.5	3.33	glucan biosynthesis
* * * * * * * * * GO_0005978(8)	64.29	7.14	3.57	14.29	0	10.71	0	glycogen biosynthesis
* * * * * * * * * GO_0051274(8)	78.57	7.14	0	0	0	0	14.29	beta-glucan biosynthesis
* * * * * * * * GO_0006031(8)	85.71	10.71	0	0	0	3.57	0	chitin biosynthesis
* * * * * * * * * GO_0006038(6)	86.67	13.33	0	0	0	0	0	cell wall chitin biosynthesis
* * * * * * GO_0006412(432)	97.65	2.03	0.11	0.05	0.04	0.07	0.05	protein biosynthesis
* * * * * * * GO_0043037(109)	94.7	3.6	0.71	0.36	0.31	0.17	0.15	translation
* * * * * * * * GO_0006445(24)	95.65	3.26	0	0	0	1.09	0	regulation of translation
* * * * * * * * GO_0006414(11)	76.36	1.82	1.82	5.45	7.27	3.64	3.64	translational elongation
* * * * * * * * GO_0006415(10)	91.11	2.22	0	0	2.22	2.22	2.22	translational termination
* * * * * * * * GO_0006418(32)	85.08	7.86	3.43	2.02	0.6	0.4	0.6	tRNA aminoacylation for protein translation
* * * * * * * * GO_0006413(42)	94.08	3.83	0.46	0.7	0.46	0.12	0.35	translational initiation
* * * * * * * GO_0042158(31)	93.12	3.23	0.65	1.08	0.43	0.86	0.65	lipoprotein biosynthesis
* * * * * * * * GO_0006497(31)	93.12	3.23	0.65	1.08	0.43	0.86	0.65	protein lipidation
* * * * * * * * * GO_0006506(18)	90.2	5.88	1.31	1.96	0	0.65	0	GPI anchor biosynthesis
* * * * * * * GO_0009101(69)	93.39	3.84	0.47	0.13	0.3	1.19	0.68	glycoprotein biosynthesis
* * * * * * * * GO_0031506(15)	89.52	0.95	0	0.95	0	5.71	2.86	cell wall glycoprotein biosynthesis
* * * * * * * * * GO_0000032(15)	89.52	0.95	0	0.95	0	5.71	2.86	cell wall mannoprotein biosynthesis
* * * * * * * * GO_0006486(65)	92.74	4.18	0.53	0.14	0.29	1.35	0.77	protein amino acid glycosylation
* * * * * * * * * GO_0006487(42)	92.92	4.18	0.35	0.23	0.12	1.51	0.7	protein amino acid N-linked glycosylation
* * * * * * * * * * GO_0006488(10)	80	15.56	2.22	0	2.22	0	0	dolichol-linked oligosaccharide biosynthesis
* * * * * * * * * GO_0006493(15)	73.33	3.81	0	0	2.86	11.43	8.57	protein amino acid O-linked glycosylation
* * * * * * * GO_0006417(25)	96	3	0	0	0	1	0	regulation of protein biosynthesis
* * * * * * * * GO_0006445(24)	95.65	3.26	0	0	0	1.09	0	regulation of translation
* * * * * * * GO_0006057(15)	89.52	0.95	0	0.95	0	5.71	2.86	mannoprotein biosynthesis
* * * * * * * * GO_0000032(15)	89.52	0.95	0	0.95	0	5.71	2.86	cell wall mannoprotein biosynthesis
* * * * GO_0044248(324)	96.34	2.99	0.3	0.11	0.14	0.08	0.05	cellular catabolism
* * * * * GO_0051187(18)	94.77	3.92	0	0	0	0.65	0.65	cofactor catabolism
* * * * * * GO_0009109(17)	94.85	3.68	0	0	0	0.74	0.74	coenzyme catabolism
* * * * * * * GO_0046356(15)	96.19	1.9	0	0	0	0.95	0.95	acetyl-CoA catabolism
* * * * * * * * GO_0006099(15)	96.19	1.9	0	0	0	0.95	0.95	tricarboxylic acid cycle
* * * * * GO_0046164(28)	93.92	2.65	0.26	0	1.32	0	1.85	alcohol catabolism
* * * * * * GO_0046365(26)	93.23	2.77	0.31	0	1.54	0	2.15	monosaccharide catabolism
* * * * * * * GO_0019320(21)	94.76	1.9	0.48	0	0	0	2.86	hexose catabolism
* * * * * * * * GO_0006007(21)	94.76	1.9	0.48	0	0	0	2.86	glucose catabolism
* * * * * * * * * GO_0006098(7)	90.48	0	0	0	0	0	9.52	pentose-phosphate shunt
* * * * * * * * * GO_0006096(14)	94.51	0	1.1	0	0	0	4.4	glycolysis
* * * * * GO_0044270(25)	95	2	0.33	0.67	0.67	0.67	0.67	nitrogen compound catabolism
* * * * * * GO_0009310(25)	95	2	0.33	0.67	0.67	0.67	0.67	amine catabolism
* * * * * * * GO_0009063(22)	96.1	2.16	0.43	0.87	0	0	0.43	amino acid catabolism
* * * * * * * * GO_0009065(9)	94.44	2.78	0	2.78	0	0	0	glutamine family amino acid catabolism
* * * * * GO_0044265(251)	95.56	3.47	0.42	0.15	0.22	0.12	0.06	cellular macromolecule catabolism
* * * * * * GO_0044275(40)	93.21	3.85	0.38	0.64	0.64	0.26	1.03	cellular carbohydrate catabolism
* * * * * * * GO_0046365(26)	93.23	2.77	0.31	0	1.54	0	2.15	monosaccharide catabolism
* * * * * * * * GO_0019320(21)	94.76	1.9	0.48	0	0	0	2.86	hexose catabolism
* * * * * * * * * GO_0006007(21)	94.76	1.9	0.48	0	0	0	2.86	glucose catabolism
* * * * * * * * * * GO_0006096(14)	94.51	0	1.1	0	0	0	4.4	glycolysis
* * * * * * * * * * GO_0006098(7)	90.48	0	0	0	0	0	9.52	pentose-phosphate shunt
* * * * * * * GO_0044247(11)	81.82	7.27	0	7.27	0	3.64	0	cellular polysaccharide catabolism
* * * * * * * * GO_0009251(8)	71.43	7.14	0	14.29	0	7.14	0	glucan catabolism
* * * * * * * * * GO_0005980(7)	66.67	4.76	0	19.05	0	9.52	0	glycogen catabolism
* * * * * * GO_0044257(150)	94.81	3.36	0.67	0.3	0.5	0.3	0.07	cellular protein catabolism
* * * * * * * GO_0006508(150)	94.81	3.36	0.67	0.3	0.5	0.3	0.07	proteolysis and peptidolysis
* * * * * * * * GO_0019941(113)	94.23	3.35	0.93	0.46	0.63	0.33	0.06	modification-dependent protein catabolism
* * * * * * * * * GO_0006511(113)	94.23	3.35	0.93	0.46	0.63	0.33	0.06	ubiquitin-dependent protein catabolism
* * * * * * * * * * GO_0043161(43)	94.35	3.43	0.55	0.66	0.78	0.22	0	proteasomal ubiquitin-dependent protein catabolism
* * * * * * * * * * * GO_0030433(17)	97.06	1.47	0.74	0.74	0	0	0	ER-associated protein catabolism
* * * * * * * * * * * GO_0031145(15)	95.24	0.95	0	0.95	1.9	0.95	0	anaphase-promoting complex-dependent proteasomal ubiquitin-dependent protein catabolism
* * * * * * * * * * * GO_0031146(7)	85.71	9.52	0	0	0	4.76	0	SCF-dependent proteasomal ubiquitin-dependent protein catabolism
* * * * * * * * * * * GO_0008054(12)	93.94	1.52	0	1.52	3.03	0	0	cyclin catabolism
* * * * * * * * * * GO_0043162(12)	84.85	12.12	1.52	1.52	0	0	0	ubiquitin-dependent protein catabolism via the multivesicular body pathway
* * * * * * * * GO_0006515(19)	96.49	2.34	0.58	0.58	0	0	0	misfolded or incompletely synthesized protein catabolism
* * * * * * * * * GO_0030433(17)	97.06	1.47	0.74	0.74	0	0	0	ER-associated protein catabolism
* * * * * * GO_0006401(61)	93.01	4.64	1.42	0.22	0.44	0.11	0.16	RNA catabolism
* * * * * * * GO_0006402(56)	92.6	4.74	1.62	0.19	0.52	0.13	0.19	mRNA catabolism
* * * * * * * * GO_0000288(20)	82.63	9.47	2.11	0	3.68	1.05	1.05	mRNA catabolism, deadenylylation-dependent decay
* * * * * * * * * GO_0000289(7)	76.19	14.29	4.76	0	4.76	0	0	poly
* * * * * * * * * GO_0000290(7)	80.95	14.29	4.76	0	0	0	0	deadenylylation-dependent decapping
* * * * * * * * GO_0000184(9)	88.89	8.33	2.78	0	0	0	0	mRNA catabolism, nonsense-mediated decay
* * * * * GO_0006308(10)	93.33	4.44	0	2.22	0	0	0	DNA catabolism
* * * * * * GO_0000737(8)	92.86	3.57	0	3.57	0	0	0	DNA catabolism, endonucleolytic
* * * * * * * GO_0042138(8)	92.86	3.57	0	3.57	0	0	0	meiotic DNA double-strand break formation
* * * * GO_0043094(15)	80	8.57	0	0	0.95	7.62	2.86	metabolic compound salvage
* * * * * GO_0043174(7)	42.86	9.52	0	0	0	33.33	14.29	nucleoside salvage
* * * * * * GO_0006166(7)	42.86	9.52	0	0	0	33.33	14.29	purine ribonucleoside salvage
* * * * * GO_0043101(8)	50	10.71	0	0	0	28.57	10.71	purine salvage
* * * * * * GO_0006166(7)	42.86	9.52	0	0	0	33.33	14.29	purine ribonucleoside salvage
* * * * GO_0042440(16)	94.17	5	0	0	0	0	0.83	pigment metabolism
* * * * * GO_0046148(15)	93.33	5.71	0	0	0	0	0.95	pigment biosynthesis
* * * * * * GO_0006783(15)	93.33	5.71	0	0	0	0	0.95	heme biosynthesis
* * * * * GO_0042168(16)	94.17	5	0	0	0	0	0.83	heme metabolism
* * * * * * GO_0006783(15)	93.33	5.71	0	0	0	0	0.95	heme biosynthesis
* * * * GO_0031323(393)	90.27	7.57	1.46	0.39	0.24	0.04	0.03	regulation of cellular metabolism
* * * * * GO_0031326(41)	94.27	4.39	0.12	0.61	0	0.61	0	regulation of cellular biosynthesis
* * * * * * GO_0043255(16)	88.33	5.83	0	4.17	0	1.67	0	regulation of carbohydrate biosynthesis
* * * * * * * GO_0006111(11)	92.73	5.45	0	1.82	0	0	0	regulation of gluconeogenesis
* * * * * * * * GO_0045721(9)	91.67	8.33	0	0	0	0	0	negative regulation of gluconeogenesis
* * * * * * GO_0006417(25)	96	3	0	0	0	1	0	regulation of protein biosynthesis
* * * * * * * GO_0006445(24)	95.65	3.26	0	0	0	1.09	0	regulation of translation
* * * * * GO_0031325(64)	84.67	9.52	4.22	0.99	0.25	0.2	0.15	positive regulation of cellular metabolism
* * * * * * GO_0045935(62)	84.98	9.25	4.12	1	0.26	0.21	0.16	positive regulation of nucleobase, nucleoside, nucleotide and nucleic acid metabolism
* * * * * * * GO_0045941(61)	84.54	9.51	4.26	1.04	0.27	0.22	0.16	positive regulation of transcription
* * * * * * * * GO_0045893(55)	85.59	8.96	3.77	1.08	0.2	0.27	0.13	positive regulation of transcription, DNA-dependent
* * * * * * * * * GO_0006345(9)	83.33	11.11	0	0	2.78	2.78	0	loss of chromatin silencing
* * * * * * * * * * GO_0001308(8)	82.14	10.71	0	0	3.57	3.57	0	loss of chromatin silencing during replicative cell aging
* * * * * * * * * GO_0045944(44)	85.62	8.46	3.91	1.27	0.21	0.32	0.21	positive regulation of transcription from RNA polymerase II promoter
* * * * * GO_0031324(146)	90.06	7.78	1.52	0.37	0.22	0.01	0.04	negative regulation of cellular metabolism
* * * * * * GO_0045934(134)	89.24	8.39	1.67	0.4	0.25	0	0.04	negative regulation of nucleobase, nucleoside, nucleotide and nucleic acid metabolism
* * * * * * * GO_0051053(11)	89.09	9.09	1.82	0	0	0	0	negative regulation of DNA metabolism
* * * * * * * * GO_0045910(9)	88.89	11.11	0	0	0	0	0	negative regulation of DNA recombination
* * * * * * * * * GO_0000335(8)	85.71	14.29	0	0	0	0	0	negative regulation of DNA transposition
* * * * * * * GO_0016481(124)	89.08	8.41	1.72	0.46	0.29	0	0.05	negative regulation of transcription
* * * * * * * * GO_0045892(120)	89.26	8.38	1.62	0.43	0.25	0	0.06	negative regulation of transcription, DNA-dependent
* * * * * * * * * GO_0007068(10)	95.56	4.44	0	0	0	0	0	negative regulation of transcription, mitotic
* * * * * * * * * * GO_0007070(9)	94.44	5.56	0	0	0	0	0	negative regulation of transcription from RNA polymerase II promoter, mitotic
* * * * * * * * * GO_0006342(76)	87.05	9.82	1.79	0.63	0.56	0	0.14	chromatin silencing
* * * * * * * * * * GO_0006348(42)	88.27	8.36	1.86	0.58	0.93	0	0	chromatin silencing at telomere
* * * * * * * * * * GO_0000183(14)	91.21	8.79	0	0	0	0	0	chromatin silencing at ribosomal DNA
* * * * * * * * * * GO_0030466(20)	84.74	14.21	1.05	0	0	0	0	chromatin silencing at silent mating-type cassette
* * * * * * * * * GO_0000122(41)	91.34	5.85	2.2	0.37	0.24	0	0	negative regulation of transcription from RNA polymerase II promoter
* * * * * * * * * * GO_0007070(9)	94.44	5.56	0	0	0	0	0	negative regulation of transcription from RNA polymerase II promoter, mitotic
* * * * * * GO_0045721(9)	91.67	8.33	0	0	0	0	0	negative regulation of gluconeogenesis
* * * * * GO_0019219(349)	89.28	8.2	1.71	0.45	0.29	0.03	0.04	regulation of nucleobase, nucleoside, nucleotide and nucleic acid metabolism
* * * * * * GO_0051052(22)	91.34	7.79	0.87	0	0	0	0	regulation of DNA metabolism
* * * * * * * GO_0051053(11)	89.09	9.09	1.82	0	0	0	0	negative regulation of DNA metabolism
* * * * * * * * GO_0045910(9)	88.89	11.11	0	0	0	0	0	negative regulation of DNA recombination
* * * * * * * * * GO_0000335(8)	85.71	14.29	0	0	0	0	0	negative regulation of DNA transposition
* * * * * * * GO_0000018(12)	89.39	9.09	1.52	0	0	0	0	regulation of DNA recombination
* * * * * * * * GO_0045910(9)	88.89	11.11	0	0	0	0	0	negative regulation of DNA recombination
* * * * * * * * * GO_0000335(8)	85.71	14.29	0	0	0	0	0	negative regulation of DNA transposition
* * * * * * * * GO_0000337(8)	85.71	14.29	0	0	0	0	0	regulation of DNA transposition
* * * * * * * * * GO_0000335(8)	85.71	14.29	0	0	0	0	0	negative regulation of DNA transposition
* * * * * * * GO_0006275(10)	95.56	4.44	0	0	0	0	0	regulation of DNA replication
* * * * * * GO_0045935(62)	84.98	9.25	4.12	1	0.26	0.21	0.16	positive regulation of nucleobase, nucleoside, nucleotide and nucleic acid metabolism
* * * * * * * GO_0045941(61)	84.54	9.51	4.26	1.04	0.27	0.22	0.16	positive regulation of transcription
* * * * * * * * GO_0045893(55)	85.59	8.96	3.77	1.08	0.2	0.27	0.13	positive regulation of transcription, DNA-dependent
* * * * * * * * * GO_0006345(9)	83.33	11.11	0	0	2.78	2.78	0	loss of chromatin silencing
* * * * * * * * * * GO_0001308(8)	82.14	10.71	0	0	3.57	3.57	0	loss of chromatin silencing during replicative cell aging
* * * * * * * * * GO_0045944(44)	85.62	8.46	3.91	1.27	0.21	0.32	0.21	positive regulation of transcription from RNA polymerase II promoter
* * * * * * GO_0045934(134)	89.24	8.39	1.67	0.4	0.25	0	0.04	negative regulation of nucleobase, nucleoside, nucleotide and nucleic acid metabolism
* * * * * * * GO_0051053(11)	89.09	9.09	1.82	0	0	0	0	negative regulation of DNA metabolism
* * * * * * * * GO_0045910(9)	88.89	11.11	0	0	0	0	0	negative regulation of DNA recombination
* * * * * * * * * GO_0000335(8)	85.71	14.29	0	0	0	0	0	negative regulation of DNA transposition
* * * * * * * GO_0016481(124)	89.08	8.41	1.72	0.46	0.29	0	0.05	negative regulation of transcription
* * * * * * * * GO_0045892(120)	89.26	8.38	1.62	0.43	0.25	0	0.06	negative regulation of transcription, DNA-dependent
* * * * * * * * * GO_0007068(10)	95.56	4.44	0	0	0	0	0	negative regulation of transcription, mitotic
* * * * * * * * * * GO_0007070(9)	94.44	5.56	0	0	0	0	0	negative regulation of transcription from RNA polymerase II promoter, mitotic
* * * * * * * * * GO_0006342(76)	87.05	9.82	1.79	0.63	0.56	0	0.14	chromatin silencing
* * * * * * * * * * GO_0006348(42)	88.27	8.36	1.86	0.58	0.93	0	0	chromatin silencing at telomere
* * * * * * * * * * GO_0000183(14)	91.21	8.79	0	0	0	0	0	chromatin silencing at ribosomal DNA
* * * * * * * * * * GO_0030466(20)	84.74	14.21	1.05	0	0	0	0	chromatin silencing at silent mating-type cassette
* * * * * * * * * GO_0000122(41)	91.34	5.85	2.2	0.37	0.24	0	0	negative regulation of transcription from RNA polymerase II promoter
* * * * * * * * * * GO_0007070(9)	94.44	5.56	0	0	0	0	0	negative regulation of transcription from RNA polymerase II promoter, mitotic
* * * * * * GO_0045449(329)	88.85	8.43	1.83	0.48	0.32	0.04	0.04	regulation of transcription
* * * * * * * GO_0045941(61)	84.54	9.51	4.26	1.04	0.27	0.22	0.16	positive regulation of transcription
* * * * * * * * GO_0045893(55)	85.59	8.96	3.77	1.08	0.2	0.27	0.13	positive regulation of transcription, DNA-dependent
* * * * * * * * * GO_0006345(9)	83.33	11.11	0	0	2.78	2.78	0	loss of chromatin silencing
* * * * * * * * * * GO_0001308(8)	82.14	10.71	0	0	3.57	3.57	0	loss of chromatin silencing during replicative cell aging
* * * * * * * * * GO_0045944(44)	85.62	8.46	3.91	1.27	0.21	0.32	0.21	positive regulation of transcription from RNA polymerase II promoter
* * * * * * * GO_0016481(124)	89.08	8.41	1.72	0.46	0.29	0	0.05	negative regulation of transcription
* * * * * * * * GO_0045892(120)	89.26	8.38	1.62	0.43	0.25	0	0.06	negative regulation of transcription, DNA-dependent
* * * * * * * * * GO_0007068(10)	95.56	4.44	0	0	0	0	0	negative regulation of transcription, mitotic
* * * * * * * * * * GO_0007070(9)	94.44	5.56	0	0	0	0	0	negative regulation of transcription from RNA polymerase II promoter, mitotic
* * * * * * * * * GO_0006342(76)	87.05	9.82	1.79	0.63	0.56	0	0.14	chromatin silencing
* * * * * * * * * * GO_0006348(42)	88.27	8.36	1.86	0.58	0.93	0	0	chromatin silencing at telomere
* * * * * * * * * * GO_0000183(14)	91.21	8.79	0	0	0	0	0	chromatin silencing at ribosomal DNA
* * * * * * * * * * GO_0030466(20)	84.74	14.21	1.05	0	0	0	0	chromatin silencing at silent mating-type cassette
* * * * * * * * * GO_0000122(41)	91.34	5.85	2.2	0.37	0.24	0	0	negative regulation of transcription from RNA polymerase II promoter
* * * * * * * * * * GO_0007070(9)	94.44	5.56	0	0	0	0	0	negative regulation of transcription from RNA polymerase II promoter, mitotic
* * * * * * * GO_0006355(305)	89.33	8.18	1.69	0.44	0.28	0.04	0.04	regulation of transcription, DNA-dependent
* * * * * * * * GO_0045896(10)	95.56	4.44	0	0	0	0	0	regulation of transcription, mitotic
* * * * * * * * * GO_0046021(9)	94.44	5.56	0	0	0	0	0	regulation of transcription from RNA polymerase II promoter, mitotic
* * * * * * * * * * GO_0007070(9)	94.44	5.56	0	0	0	0	0	negative regulation of transcription from RNA polymerase II promoter, mitotic
* * * * * * * * * GO_0007068(10)	95.56	4.44	0	0	0	0	0	negative regulation of transcription, mitotic
* * * * * * * * * * GO_0007070(9)	94.44	5.56	0	0	0	0	0	negative regulation of transcription from RNA polymerase II promoter, mitotic
* * * * * * * * GO_0045893(55)	85.59	8.96	3.77	1.08	0.2	0.27	0.13	positive regulation of transcription, DNA-dependent
* * * * * * * * * GO_0006345(9)	83.33	11.11	0	0	2.78	2.78	0	loss of chromatin silencing
* * * * * * * * * * GO_0001308(8)	82.14	10.71	0	0	3.57	3.57	0	loss of chromatin silencing during replicative cell aging
* * * * * * * * * GO_0045944(44)	85.62	8.46	3.91	1.27	0.21	0.32	0.21	positive regulation of transcription from RNA polymerase II promoter
* * * * * * * * GO_0045892(120)	89.26	8.38	1.62	0.43	0.25	0	0.06	negative regulation of transcription, DNA-dependent
* * * * * * * * * GO_0007068(10)	95.56	4.44	0	0	0	0	0	negative regulation of transcription, mitotic
* * * * * * * * * * GO_0007070(9)	94.44	5.56	0	0	0	0	0	negative regulation of transcription from RNA polymerase II promoter, mitotic
* * * * * * * * * GO_0006342(76)	87.05	9.82	1.79	0.63	0.56	0	0.14	chromatin silencing
* * * * * * * * * * GO_0006348(42)	88.27	8.36	1.86	0.58	0.93	0	0	chromatin silencing at telomere
* * * * * * * * * * GO_0000183(14)	91.21	8.79	0	0	0	0	0	chromatin silencing at ribosomal DNA
* * * * * * * * * * GO_0030466(20)	84.74	14.21	1.05	0	0	0	0	chromatin silencing at silent mating-type cassette
* * * * * * * * * GO_0000122(41)	91.34	5.85	2.2	0.37	0.24	0	0	negative regulation of transcription from RNA polymerase II promoter
* * * * * * * * * * GO_0007070(9)	94.44	5.56	0	0	0	0	0	negative regulation of transcription from RNA polymerase II promoter, mitotic
* * * * * * * * GO_0006357(166)	89.1	8.2	1.8	0.52	0.3	0.06	0.02	regulation of transcription from RNA polymerase II promoter
* * * * * * * * * GO_0046021(9)	94.44	5.56	0	0	0	0	0	regulation of transcription from RNA polymerase II promoter, mitotic
* * * * * * * * * * GO_0007070(9)	94.44	5.56	0	0	0	0	0	negative regulation of transcription from RNA polymerase II promoter, mitotic
* * * * * * * * * GO_0000122(41)	91.34	5.85	2.2	0.37	0.24	0	0	negative regulation of transcription from RNA polymerase II promoter
* * * * * * * * * * GO_0007070(9)	94.44	5.56	0	0	0	0	0	negative regulation of transcription from RNA polymerase II promoter, mitotic
* * * * * * * * * GO_0045944(44)	85.62	8.46	3.91	1.27	0.21	0.32	0.21	positive regulation of transcription from RNA polymerase II promoter
* * * * * * * * * GO_0000114(14)	90.11	7.69	1.1	0	0	1.1	0	G1-specific transcription in mitotic cell cycle
* * * * * * * * GO_0000160(13)	82.05	3.85	1.28	3.85	6.41	0	2.56	two-component signal transduction system
* * * * * * * * * GO_0007234(12)	84.85	3.03	0	1.52	7.58	0	3.03	osmosensory signaling pathway via two-component system
* * * * * * * * * * GO_0000161(9)	77.78	2.78	0	0	13.89	0	5.56	MAPKKK cascade during osmolarity sensing
* * * * * * * * GO_0006359(7)	85.71	0	0	0	9.52	4.76	0	regulation of transcription from RNA polymerase III promoter
* * * * GO_0009308(211)	96.75	2.69	0.18	0.09	0.09	0.09	0.11	amine metabolism
* * * * * GO_0009310(25)	95	2	0.33	0.67	0.67	0.67	0.67	amine catabolism
* * * * * * GO_0009063(22)	96.1	2.16	0.43	0.87	0	0	0.43	amino acid catabolism
* * * * * * * GO_0009065(9)	94.44	2.78	0	2.78	0	0	0	glutamine family amino acid catabolism
* * * * * GO_0009309(103)	96.63	2.53	0.15	0.04	0.15	0.17	0.32	amine biosynthesis
* * * * * * GO_0042401(18)	90.85	1.96	0	0	0	5.23	1.96	biogenic amine biosynthesis
* * * * * * * GO_0046219(10)	73.33	4.44	0	0	0	15.56	6.67	indolalkylamine biosynthesis
* * * * * * * * GO_0000162(10)	73.33	4.44	0	0	0	15.56	6.67	tryptophan biosynthesis
* * * * * * GO_0008652(95)	96.35	2.69	0.18	0.04	0.18	0.18	0.38	amino acid biosynthesis
* * * * * * * GO_0009084(27)	95.73	2.28	0.57	0	0	0.28	1.14	glutamine family amino acid biosynthesis
* * * * * * * * GO_0006537(13)	91.03	2.56	1.28	0	0	1.28	3.85	glutamate biosynthesis
* * * * * * * * GO_0006526(10)	95.56	2.22	2.22	0	0	0	0	arginine biosynthesis
* * * * * * * GO_0009076(14)	85.71	3.3	0	0	0	7.69	3.3	histidine family amino acid biosynthesis
* * * * * * * * GO_0000105(14)	85.71	3.3	0	0	0	7.69	3.3	histidine biosynthesis
* * * * * * * GO_0009073(11)	78.18	3.64	0	0	0	12.73	5.45	aromatic amino acid family biosynthesis
* * * * * * * * GO_0009096(10)	73.33	4.44	0	0	0	15.56	6.67	aromatic amino acid family biosynthesis, anthranilate pathway
* * * * * * * * * GO_0000162(10)	73.33	4.44	0	0	0	15.56	6.67	tryptophan biosynthesis
* * * * * * * GO_0009067(16)	94.17	2.5	0	0	0	0	3.33	aspartate family amino acid biosynthesis
* * * * * * * * GO_0009085(8)	92.86	3.57	0	0	0	0	3.57	lysine biosynthesis
* * * * * * * * * GO_0019878(8)	92.86	3.57	0	0	0	0	3.57	lysine biosynthesis, aminoadipic pathway
* * * * * * * GO_0009082(14)	94.51	2.2	0	0	0	0	3.3	branched chain family amino acid biosynthesis
* * * * * * * GO_0000097(10)	93.33	2.22	0	0	2.22	0	2.22	sulfur amino acid biosynthesis
* * * * * * * GO_0009070(11)	83.64	9.09	0	3.64	0	0	3.64	serine family amino acid biosynthesis
* * * * * GO_0006576(24)	92.75	1.81	0	0	0.72	3.26	1.45	biogenic amine metabolism
* * * * * * GO_0042401(18)	90.85	1.96	0	0	0	5.23	1.96	biogenic amine biosynthesis
* * * * * * * GO_0046219(10)	73.33	4.44	0	0	0	15.56	6.67	indolalkylamine biosynthesis
* * * * * * * * GO_0000162(10)	73.33	4.44	0	0	0	15.56	6.67	tryptophan biosynthesis
* * * * * * GO_0006586(10)	73.33	4.44	0	0	0	15.56	6.67	indolalkylamine metabolism
* * * * * * * GO_0046219(10)	73.33	4.44	0	0	0	15.56	6.67	indolalkylamine biosynthesis
* * * * * * * * GO_0000162(10)	73.33	4.44	0	0	0	15.56	6.67	tryptophan biosynthesis
* * * * * * * GO_0006568(10)	73.33	4.44	0	0	0	15.56	6.67	tryptophan metabolism
* * * * * * * * GO_0000162(10)	73.33	4.44	0	0	0	15.56	6.67	tryptophan biosynthesis
* * * * * * GO_0006595(7)	90.48	0	0	0	0	4.76	4.76	polyamine metabolism
* * * * * GO_0006520(179)	96.42	2.89	0.23	0.11	0.1	0.09	0.16	amino acid metabolism
* * * * * * GO_0043038(32)	85.08	7.86	3.43	2.02	0.6	0.4	0.6	amino acid activation
* * * * * * * GO_0043039(32)	85.08	7.86	3.43	2.02	0.6	0.4	0.6	tRNA aminoacylation
* * * * * * * * GO_0006418(32)	85.08	7.86	3.43	2.02	0.6	0.4	0.6	tRNA aminoacylation for protein translation
* * * * * * GO_0009081(17)	95.59	1.47	0	0.74	0	0	2.21	branched chain family amino acid metabolism
* * * * * * * GO_0009082(14)	94.51	2.2	0	0	0	0	3.3	branched chain family amino acid biosynthesis
* * * * * * * GO_0006551(7)	90.48	4.76	0	0	0	0	4.76	leucine metabolism
* * * * * * GO_0009075(14)	85.71	3.3	0	0	0	7.69	3.3	histidine family amino acid metabolism
* * * * * * * GO_0009076(14)	85.71	3.3	0	0	0	7.69	3.3	histidine family amino acid biosynthesis
* * * * * * * * GO_0000105(14)	85.71	3.3	0	0	0	7.69	3.3	histidine biosynthesis
* * * * * * * GO_0006547(14)	85.71	3.3	0	0	0	7.69	3.3	histidine metabolism
* * * * * * * * GO_0000105(14)	85.71	3.3	0	0	0	7.69	3.3	histidine biosynthesis
* * * * * * GO_0009072(16)	88.33	2.5	0	0	0	6.67	2.5	aromatic amino acid family metabolism
* * * * * * * GO_0009073(11)	78.18	3.64	0	0	0	12.73	5.45	aromatic amino acid family biosynthesis
* * * * * * * * GO_0009096(10)	73.33	4.44	0	0	0	15.56	6.67	aromatic amino acid family biosynthesis, anthranilate pathway
* * * * * * * * * GO_0000162(10)	73.33	4.44	0	0	0	15.56	6.67	tryptophan biosynthesis
* * * * * * * GO_0006568(10)	73.33	4.44	0	0	0	15.56	6.67	tryptophan metabolism
* * * * * * * * GO_0000162(10)	73.33	4.44	0	0	0	15.56	6.67	tryptophan biosynthesis
* * * * * * GO_0009069(21)	89.52	7.62	0	0.95	0.48	0.48	0.95	serine family amino acid metabolism
* * * * * * * GO_0009070(11)	83.64	9.09	0	3.64	0	0	3.64	serine family amino acid biosynthesis
* * * * * * * GO_0006544(6)	100	0	0	0	0	0	0	glycine metabolism
* * * * * * GO_0009066(39)	97.57	1.35	0	0	0.13	0.13	0.81	aspartate family amino acid metabolism
* * * * * * * GO_0009067(16)	94.17	2.5	0	0	0	0	3.33	aspartate family amino acid biosynthesis
* * * * * * * * GO_0009085(8)	92.86	3.57	0	0	0	0	3.57	lysine biosynthesis
* * * * * * * * * GO_0019878(8)	92.86	3.57	0	0	0	0	3.57	lysine biosynthesis, aminoadipic pathway
* * * * * * * GO_0006553(8)	92.86	3.57	0	0	0	0	3.57	lysine metabolism
* * * * * * * * GO_0009085(8)	92.86	3.57	0	0	0	0	3.57	lysine biosynthesis
* * * * * * * * * GO_0019878(8)	92.86	3.57	0	0	0	0	3.57	lysine biosynthesis, aminoadipic pathway
* * * * * * * GO_0006566(8)	96.43	3.57	0	0	0	0	0	threonine metabolism
* * * * * * * GO_0006555(22)	97.84	0.87	0	0	0.43	0	0.87	methionine metabolism
* * * * * * GO_0009064(40)	96.92	1.92	0.26	0.13	0.13	0.13	0.51	glutamine family amino acid metabolism
* * * * * * * GO_0009084(27)	95.73	2.28	0.57	0	0	0.28	1.14	glutamine family amino acid biosynthesis
* * * * * * * * GO_0006537(13)	91.03	2.56	1.28	0	0	1.28	3.85	glutamate biosynthesis
* * * * * * * * GO_0006526(10)	95.56	2.22	2.22	0	0	0	0	arginine biosynthesis
* * * * * * * GO_0006536(16)	92.5	2.5	0.83	0.83	0	0.83	2.5	glutamate metabolism
* * * * * * * * GO_0006537(13)	91.03	2.56	1.28	0	0	1.28	3.85	glutamate biosynthesis
* * * * * * * GO_0006525(15)	96.19	1.9	0.95	0	0.95	0	0	arginine metabolism
* * * * * * * * GO_0006526(10)	95.56	2.22	2.22	0	0	0	0	arginine biosynthesis
* * * * * * * GO_0009065(9)	94.44	2.78	0	2.78	0	0	0	glutamine family amino acid catabolism
* * * * * * * GO_0006541(6)	86.67	6.67	0	0	0	0	6.67	glutamine metabolism
* * * * * * * GO_0006560(8)	89.29	7.14	0	0	0	0	3.57	proline metabolism
* * * * * * GO_0009063(22)	96.1	2.16	0.43	0.87	0	0	0.43	amino acid catabolism
* * * * * * * GO_0009065(9)	94.44	2.78	0	2.78	0	0	0	glutamine family amino acid catabolism
* * * * * * GO_0008652(95)	96.35	2.69	0.18	0.04	0.18	0.18	0.38	amino acid biosynthesis
* * * * * * * GO_0009084(27)	95.73	2.28	0.57	0	0	0.28	1.14	glutamine family amino acid biosynthesis
* * * * * * * * GO_0006537(13)	91.03	2.56	1.28	0	0	1.28	3.85	glutamate biosynthesis
* * * * * * * * GO_0006526(10)	95.56	2.22	2.22	0	0	0	0	arginine biosynthesis
* * * * * * * GO_0009076(14)	85.71	3.3	0	0	0	7.69	3.3	histidine family amino acid biosynthesis
* * * * * * * * GO_0000105(14)	85.71	3.3	0	0	0	7.69	3.3	histidine biosynthesis
* * * * * * * GO_0009073(11)	78.18	3.64	0	0	0	12.73	5.45	aromatic amino acid family biosynthesis
* * * * * * * * GO_0009096(10)	73.33	4.44	0	0	0	15.56	6.67	aromatic amino acid family biosynthesis, anthranilate pathway
* * * * * * * * * GO_0000162(10)	73.33	4.44	0	0	0	15.56	6.67	tryptophan biosynthesis
* * * * * * * GO_0009067(16)	94.17	2.5	0	0	0	0	3.33	aspartate family amino acid biosynthesis
* * * * * * * * GO_0009085(8)	92.86	3.57	0	0	0	0	3.57	lysine biosynthesis
* * * * * * * * * GO_0019878(8)	92.86	3.57	0	0	0	0	3.57	lysine biosynthesis, aminoadipic pathway
* * * * * * * GO_0009082(14)	94.51	2.2	0	0	0	0	3.3	branched chain family amino acid biosynthesis
* * * * * * * GO_0000097(10)	93.33	2.22	0	0	2.22	0	2.22	sulfur amino acid biosynthesis
* * * * * * * GO_0009070(11)	83.64	9.09	0	3.64	0	0	3.64	serine family amino acid biosynthesis
* * * * * * GO_0000096(32)	95.36	3.02	0	0	0.81	0	0.81	sulfur amino acid metabolism
* * * * * * * GO_0000097(10)	93.33	2.22	0	0	2.22	0	2.22	sulfur amino acid biosynthesis
* * * * * * * GO_0006555(22)	97.84	0.87	0	0	0.43	0	0.87	methionine metabolism
* * * * * * GO_0019794(7)	95.24	0	0	0	0	0	4.76	nonprotein amino acid metabolism
* * * * * GO_0006040(13)	93.59	5.13	0	0	0	1.28	0	amino sugar metabolism
* * * * * * GO_0046349(11)	92.73	5.45	0	0	0	1.82	0	amino sugar biosynthesis
* * * * * * * GO_0006042(11)	92.73	5.45	0	0	0	1.82	0	glucosamine biosynthesis
* * * * * * * * GO_0006045(11)	92.73	5.45	0	0	0	1.82	0	N-acetylglucosamine biosynthesis
* * * * * * * * * GO_0006031(8)	85.71	10.71	0	0	0	3.57	0	chitin biosynthesis
* * * * * * * * * * GO_0006038(6)	86.67	13.33	0	0	0	0	0	cell wall chitin biosynthesis
* * * * * * GO_0006041(13)	93.59	5.13	0	0	0	1.28	0	glucosamine metabolism
* * * * * * * GO_0006044(13)	93.59	5.13	0	0	0	1.28	0	N-acetylglucosamine metabolism
* * * * * * * * GO_0006045(11)	92.73	5.45	0	0	0	1.82	0	N-acetylglucosamine biosynthesis
* * * * * * * * * GO_0006031(8)	85.71	10.71	0	0	0	3.57	0	chitin biosynthesis
* * * * * * * * * * GO_0006038(6)	86.67	13.33	0	0	0	0	0	cell wall chitin biosynthesis
* * * * * * * * GO_0006030(10)	88.89	8.89	0	0	0	2.22	0	chitin metabolism
* * * * * * * * * GO_0006037(7)	85.71	14.29	0	0	0	0	0	cell wall chitin metabolism
* * * * * * * * * * GO_0006038(6)	86.67	13.33	0	0	0	0	0	cell wall chitin biosynthesis
* * * * * * * * * GO_0006031(8)	85.71	10.71	0	0	0	3.57	0	chitin biosynthesis
* * * * * * * * * * GO_0006038(6)	86.67	13.33	0	0	0	0	0	cell wall chitin biosynthesis
* * * * * * * GO_0006042(11)	92.73	5.45	0	0	0	1.82	0	glucosamine biosynthesis
* * * * * * * * GO_0006045(11)	92.73	5.45	0	0	0	1.82	0	N-acetylglucosamine biosynthesis
* * * * * * * * * GO_0006031(8)	85.71	10.71	0	0	0	3.57	0	chitin biosynthesis
* * * * * * * * * * GO_0006038(6)	86.67	13.33	0	0	0	0	0	cell wall chitin biosynthesis
* * * * GO_0006800(50)	95.1	2.94	0.73	0.33	0.41	0.41	0.08	oxygen and reactive oxygen species metabolism
* * * * * GO_0006979(48)	94.86	3.1	0.8	0.35	0.44	0.35	0.09	response to oxidative stress
* * * * * * GO_0001306(7)	71.43	9.52	9.52	0	0	9.52	0	age-dependent response to oxidative stress
* * * * * * * GO_0001324(7)	71.43	9.52	9.52	0	0	9.52	0	age-dependent response to oxidative stress during chronological cell aging
* * * * * * GO_0000302(7)	90.48	4.76	0	4.76	0	0	0	response to reactive oxygen species
* * * * GO_0006793(180)	82.89	3.23	2.86	5.72	4.8	0.29	0.2	phosphorus metabolism
* * * * * GO_0006796(180)	82.89	3.23	2.86	5.72	4.8	0.29	0.2	phosphate metabolism
* * * * * * GO_0016311(28)	89.42	6.88	0.53	0.79	1.06	0.79	0.53	dephosphorylation
* * * * * * * GO_0006470(22)	86.58	8.66	0.43	0.87	1.73	0.87	0.87	protein amino acid dephosphorylation
* * * * * * GO_0016310(142)	74.81	3.17	4.54	9.16	7.69	0.4	0.24	phosphorylation
* * * * * * * GO_0006119(50)	97.22	1.8	0.08	0.16	0.41	0.08	0.24	oxidative phosphorylation
* * * * * * * * GO_0042773(25)	96.67	2.67	0.33	0	0	0.33	0	ATP synthesis coupled electron transport
* * * * * * * * * GO_0042775(25)	96.67	2.67	0.33	0	0	0.33	0	ATP synthesis coupled electron transport
* * * * * * * * * * GO_0006123(10)	95.56	2.22	0	0	0	2.22	0	mitochondrial electron transport, cytochrome c to oxygen
* * * * * * * * * * GO_0006122(9)	97.22	2.78	0	0	0	0	0	mitochondrial electron transport, ubiquinol to cytochrome c
* * * * * * * * GO_0015986(25)	94	2.67	0	0.67	1.67	0	1	ATP synthesis coupled proton transport
* * * * * * * GO_0006468(85)	33.31	5.43	12.69	25.55	21.37	1.06	0.59	protein amino acid phosphorylation
* * * * GO_0006790(52)	96.53	2.41	0.15	0.08	0.3	0	0.53	sulfur metabolism
* * * * * GO_0044272(17)	95.59	2.21	0	0	0.74	0	1.47	sulfur compound biosynthesis
* * * * * * GO_0000097(10)	93.33	2.22	0	0	2.22	0	2.22	sulfur amino acid biosynthesis
* * * * * GO_0006791(8)	89.29	7.14	0	0	0	0	3.57	sulfur utilization
* * * * * * GO_0000103(8)	89.29	7.14	0	0	0	0	3.57	sulfate assimilation
* * * * * GO_0000096(32)	95.36	3.02	0	0	0.81	0	0.81	sulfur amino acid metabolism
* * * * * * GO_0000097(10)	93.33	2.22	0	0	2.22	0	2.22	sulfur amino acid biosynthesis
* * * * * * GO_0006555(22)	97.84	0.87	0	0	0.43	0	0.87	methionine metabolism
* * * * * GO_0006749(8)	96.43	3.57	0	0	0	0	0	glutathione metabolism
* * * * GO_0006766(67)	96.07	2.76	0.09	0	0.14	0.14	0.81	vitamin metabolism
* * * * * GO_0009110(36)	96.19	1.9	0	0	0	0	1.9	vitamin biosynthesis
* * * * * * GO_0042364(36)	96.19	1.9	0	0	0	0	1.9	water-soluble vitamin biosynthesis
* * * * * * * GO_0019363(7)	100	0	0	0	0	0	0	pyridine nucleotide biosynthesis
* * * * * * * * GO_0009435(6)	100	0	0	0	0	0	0	NAD biosynthesis
* * * * * * * GO_0009231(6)	100	0	0	0	0	0	0	riboflavin biosynthesis
* * * * * * * GO_0009228(17)	88.24	3.68	0	0	0	0	8.09	thiamin biosynthesis
* * * * * GO_0006767(67)	96.07	2.76	0.09	0	0.14	0.14	0.81	water-soluble vitamin metabolism
* * * * * * GO_0042816(7)	71.43	0	0	0	0	9.52	19.05	vitamin B6 metabolism
* * * * * * * GO_0008614(7)	71.43	0	0	0	0	9.52	19.05	pyridoxine metabolism
* * * * * * GO_0042726(8)	100	0	0	0	0	0	0	riboflavin and derivative metabolism
* * * * * * * GO_0042727(8)	100	0	0	0	0	0	0	riboflavin and derivative biosynthesis
* * * * * * * * GO_0009231(6)	100	0	0	0	0	0	0	riboflavin biosynthesis
* * * * * * * GO_0006771(6)	100	0	0	0	0	0	0	riboflavin metabolism
* * * * * * * * GO_0009231(6)	100	0	0	0	0	0	0	riboflavin biosynthesis
* * * * * * GO_0042723(20)	90	3.16	1.05	0	0	0	5.79	thiamin and derivative metabolism
* * * * * * * GO_0042724(18)	89.54	3.27	0	0	0	0	7.19	thiamin and derivative biosynthesis
* * * * * * * * GO_0009228(17)	88.24	3.68	0	0	0	0	8.09	thiamin biosynthesis
* * * * * * * GO_0006772(18)	87.58	3.92	1.31	0	0	0	7.19	thiamin metabolism
* * * * * * * * GO_0009228(17)	88.24	3.68	0	0	0	0	8.09	thiamin biosynthesis
* * * * * * GO_0042364(36)	96.19	1.9	0	0	0	0	1.9	water-soluble vitamin biosynthesis
* * * * * * * GO_0019363(7)	100	0	0	0	0	0	0	pyridine nucleotide biosynthesis
* * * * * * * * GO_0009435(6)	100	0	0	0	0	0	0	NAD biosynthesis
* * * * * * * GO_0009231(6)	100	0	0	0	0	0	0	riboflavin biosynthesis
* * * * * * * GO_0009228(17)	88.24	3.68	0	0	0	0	8.09	thiamin biosynthesis
* * * * * * GO_0019362(27)	96.01	2.56	0	0	0.28	0	1.14	pyridine nucleotide metabolism
* * * * * * * GO_0019363(7)	100	0	0	0	0	0	0	pyridine nucleotide biosynthesis
* * * * * * * * GO_0009435(6)	100	0	0	0	0	0	0	NAD biosynthesis
* * * * * * * GO_0006769(25)	95.67	2.67	0	0	0.33	0	1.33	nicotinamide metabolism
* * * * * * * * GO_0019674(13)	93.59	3.85	0	0	0	0	2.56	NAD metabolism
* * * * * * * * * GO_0009435(6)	100	0	0	0	0	0	0	NAD biosynthesis
* * * * * * * * GO_0006739(9)	94.44	0	0	0	0	0	5.56	NADP metabolism
* * * * * * * * * GO_0006740(8)	92.86	0	0	0	0	0	7.14	NADPH regeneration
* * * * * * * * * * GO_0006098(7)	90.48	0	0	0	0	0	9.52	pentose-phosphate shunt
* * * * * * * * GO_0006734(6)	86.67	6.67	0	0	0	0	6.67	NADH metabolism
* * * * GO_0006725(50)	94.69	3.43	0.24	0.16	0.16	0.82	0.49	aromatic compound metabolism
* * * * * GO_0042430(10)	73.33	4.44	0	0	0	15.56	6.67	indole and derivative metabolism
* * * * * * GO_0042434(10)	73.33	4.44	0	0	0	15.56	6.67	indole derivative metabolism
* * * * * * * GO_0042435(10)	73.33	4.44	0	0	0	15.56	6.67	indole derivative biosynthesis
* * * * * * * * GO_0046219(10)	73.33	4.44	0	0	0	15.56	6.67	indolalkylamine biosynthesis
* * * * * * * * * GO_0000162(10)	73.33	4.44	0	0	0	15.56	6.67	tryptophan biosynthesis
* * * * * * * GO_0006586(10)	73.33	4.44	0	0	0	15.56	6.67	indolalkylamine metabolism
* * * * * * * * GO_0046219(10)	73.33	4.44	0	0	0	15.56	6.67	indolalkylamine biosynthesis
* * * * * * * * * GO_0000162(10)	73.33	4.44	0	0	0	15.56	6.67	tryptophan biosynthesis
* * * * * * * * GO_0006568(10)	73.33	4.44	0	0	0	15.56	6.67	tryptophan metabolism
* * * * * * * * * GO_0000162(10)	73.33	4.44	0	0	0	15.56	6.67	tryptophan biosynthesis
* * * * * GO_0019438(12)	81.82	3.03	0	0	0	10.61	4.55	aromatic compound biosynthesis
* * * * * * GO_0009073(11)	78.18	3.64	0	0	0	12.73	5.45	aromatic amino acid family biosynthesis
* * * * * * * GO_0009096(10)	73.33	4.44	0	0	0	15.56	6.67	aromatic amino acid family biosynthesis, anthranilate pathway
* * * * * * * * GO_0000162(10)	73.33	4.44	0	0	0	15.56	6.67	tryptophan biosynthesis
* * * * * GO_0009112(31)	90.75	5.38	0.22	0.43	0	1.94	1.29	nucleobase metabolism
* * * * * * GO_0046112(20)	88.95	4.21	0	0.53	0	4.21	2.11	nucleobase biosynthesis
* * * * * * * GO_0009113(7)	90.48	4.76	0	4.76	0	0	0	purine base biosynthesis
* * * * * * * GO_0019856(13)	76.92	7.69	0	0	0	10.26	5.13	pyrimidine base biosynthesis
* * * * * * GO_0006206(15)	81.9	6.67	0	0	0	7.62	3.81	pyrimidine base metabolism
* * * * * * * GO_0019856(13)	76.92	7.69	0	0	0	10.26	5.13	pyrimidine base biosynthesis
* * * * * * GO_0006144(16)	90.83	5	0	1.67	0	0.83	1.67	purine base metabolism
* * * * * * * GO_0009113(7)	90.48	4.76	0	4.76	0	0	0	purine base biosynthesis
* * * * * GO_0009072(16)	88.33	2.5	0	0	0	6.67	2.5	aromatic amino acid family metabolism
* * * * * * GO_0009073(11)	78.18	3.64	0	0	0	12.73	5.45	aromatic amino acid family biosynthesis
* * * * * * * GO_0009096(10)	73.33	4.44	0	0	0	15.56	6.67	aromatic amino acid family biosynthesis, anthranilate pathway
* * * * * * * * GO_0000162(10)	73.33	4.44	0	0	0	15.56	6.67	tryptophan biosynthesis
* * * * * * GO_0006568(10)	73.33	4.44	0	0	0	15.56	6.67	tryptophan metabolism
* * * * * * * GO_0000162(10)	73.33	4.44	0	0	0	15.56	6.67	tryptophan biosynthesis
* * * * * GO_0006760(7)	100	0	0	0	0	0	0	folic acid and derivative metabolism
* * * * GO_0006519(193)	96.56	2.8	0.21	0.1	0.1	0.09	0.13	amino acid and derivative metabolism
* * * * * GO_0006575(26)	93.54	1.54	0.31	0	0.62	2.77	1.23	amino acid derivative metabolism
* * * * * * GO_0042398(19)	91.81	1.75	0	0	0	4.68	1.75	amino acid derivative biosynthesis
* * * * * * * GO_0042401(18)	90.85	1.96	0	0	0	5.23	1.96	biogenic amine biosynthesis
* * * * * * * * GO_0046219(10)	73.33	4.44	0	0	0	15.56	6.67	indolalkylamine biosynthesis
* * * * * * * * * GO_0000162(10)	73.33	4.44	0	0	0	15.56	6.67	tryptophan biosynthesis
* * * * * * GO_0006576(24)	92.75	1.81	0	0	0.72	3.26	1.45	biogenic amine metabolism
* * * * * * * GO_0042401(18)	90.85	1.96	0	0	0	5.23	1.96	biogenic amine biosynthesis
* * * * * * * * GO_0046219(10)	73.33	4.44	0	0	0	15.56	6.67	indolalkylamine biosynthesis
* * * * * * * * * GO_0000162(10)	73.33	4.44	0	0	0	15.56	6.67	tryptophan biosynthesis
* * * * * * * GO_0006586(10)	73.33	4.44	0	0	0	15.56	6.67	indolalkylamine metabolism
* * * * * * * * GO_0046219(10)	73.33	4.44	0	0	0	15.56	6.67	indolalkylamine biosynthesis
* * * * * * * * * GO_0000162(10)	73.33	4.44	0	0	0	15.56	6.67	tryptophan biosynthesis
* * * * * * * * GO_0006568(10)	73.33	4.44	0	0	0	15.56	6.67	tryptophan metabolism
* * * * * * * * * GO_0000162(10)	73.33	4.44	0	0	0	15.56	6.67	tryptophan biosynthesis
* * * * * * * GO_0006595(7)	90.48	0	0	0	0	4.76	4.76	polyamine metabolism
* * * * * GO_0006520(179)	96.42	2.89	0.23	0.11	0.1	0.09	0.16	amino acid metabolism
* * * * * * GO_0043038(32)	85.08	7.86	3.43	2.02	0.6	0.4	0.6	amino acid activation
* * * * * * * GO_0043039(32)	85.08	7.86	3.43	2.02	0.6	0.4	0.6	tRNA aminoacylation
* * * * * * * * GO_0006418(32)	85.08	7.86	3.43	2.02	0.6	0.4	0.6	tRNA aminoacylation for protein translation
* * * * * * GO_0009081(17)	95.59	1.47	0	0.74	0	0	2.21	branched chain family amino acid metabolism
* * * * * * * GO_0009082(14)	94.51	2.2	0	0	0	0	3.3	branched chain family amino acid biosynthesis
* * * * * * * GO_0006551(7)	90.48	4.76	0	0	0	0	4.76	leucine metabolism
* * * * * * GO_0009075(14)	85.71	3.3	0	0	0	7.69	3.3	histidine family amino acid metabolism
* * * * * * * GO_0009076(14)	85.71	3.3	0	0	0	7.69	3.3	histidine family amino acid biosynthesis
* * * * * * * * GO_0000105(14)	85.71	3.3	0	0	0	7.69	3.3	histidine biosynthesis
* * * * * * * GO_0006547(14)	85.71	3.3	0	0	0	7.69	3.3	histidine metabolism
* * * * * * * * GO_0000105(14)	85.71	3.3	0	0	0	7.69	3.3	histidine biosynthesis
* * * * * * GO_0009072(16)	88.33	2.5	0	0	0	6.67	2.5	aromatic amino acid family metabolism
* * * * * * * GO_0009073(11)	78.18	3.64	0	0	0	12.73	5.45	aromatic amino acid family biosynthesis
* * * * * * * * GO_0009096(10)	73.33	4.44	0	0	0	15.56	6.67	aromatic amino acid family biosynthesis, anthranilate pathway
* * * * * * * * * GO_0000162(10)	73.33	4.44	0	0	0	15.56	6.67	tryptophan biosynthesis
* * * * * * * GO_0006568(10)	73.33	4.44	0	0	0	15.56	6.67	tryptophan metabolism
* * * * * * * * GO_0000162(10)	73.33	4.44	0	0	0	15.56	6.67	tryptophan biosynthesis
* * * * * * GO_0009069(21)	89.52	7.62	0	0.95	0.48	0.48	0.95	serine family amino acid metabolism
* * * * * * * GO_0009070(11)	83.64	9.09	0	3.64	0	0	3.64	serine family amino acid biosynthesis
* * * * * * * GO_0006544(6)	100	0	0	0	0	0	0	glycine metabolism
* * * * * * GO_0009066(39)	97.57	1.35	0	0	0.13	0.13	0.81	aspartate family amino acid metabolism
* * * * * * * GO_0009067(16)	94.17	2.5	0	0	0	0	3.33	aspartate family amino acid biosynthesis
* * * * * * * * GO_0009085(8)	92.86	3.57	0	0	0	0	3.57	lysine biosynthesis
* * * * * * * * * GO_0019878(8)	92.86	3.57	0	0	0	0	3.57	lysine biosynthesis, aminoadipic pathway
* * * * * * * GO_0006553(8)	92.86	3.57	0	0	0	0	3.57	lysine metabolism
* * * * * * * * GO_0009085(8)	92.86	3.57	0	0	0	0	3.57	lysine biosynthesis
* * * * * * * * * GO_0019878(8)	92.86	3.57	0	0	0	0	3.57	lysine biosynthesis, aminoadipic pathway
* * * * * * * GO_0006566(8)	96.43	3.57	0	0	0	0	0	threonine metabolism
* * * * * * * GO_0006555(22)	97.84	0.87	0	0	0.43	0	0.87	methionine metabolism
* * * * * * GO_0009064(40)	96.92	1.92	0.26	0.13	0.13	0.13	0.51	glutamine family amino acid metabolism
* * * * * * * GO_0009084(27)	95.73	2.28	0.57	0	0	0.28	1.14	glutamine family amino acid biosynthesis
* * * * * * * * GO_0006537(13)	91.03	2.56	1.28	0	0	1.28	3.85	glutamate biosynthesis
* * * * * * * * GO_0006526(10)	95.56	2.22	2.22	0	0	0	0	arginine biosynthesis
* * * * * * * GO_0006536(16)	92.5	2.5	0.83	0.83	0	0.83	2.5	glutamate metabolism
* * * * * * * * GO_0006537(13)	91.03	2.56	1.28	0	0	1.28	3.85	glutamate biosynthesis
* * * * * * * GO_0006525(15)	96.19	1.9	0.95	0	0.95	0	0	arginine metabolism
* * * * * * * * GO_0006526(10)	95.56	2.22	2.22	0	0	0	0	arginine biosynthesis
* * * * * * * GO_0009065(9)	94.44	2.78	0	2.78	0	0	0	glutamine family amino acid catabolism
* * * * * * * GO_0006541(6)	86.67	6.67	0	0	0	0	6.67	glutamine metabolism
* * * * * * * GO_0006560(8)	89.29	7.14	0	0	0	0	3.57	proline metabolism
* * * * * * GO_0009063(22)	96.1	2.16	0.43	0.87	0	0	0.43	amino acid catabolism
* * * * * * * GO_0009065(9)	94.44	2.78	0	2.78	0	0	0	glutamine family amino acid catabolism
* * * * * * GO_0008652(95)	96.35	2.69	0.18	0.04	0.18	0.18	0.38	amino acid biosynthesis
* * * * * * * GO_0009084(27)	95.73	2.28	0.57	0	0	0.28	1.14	glutamine family amino acid biosynthesis
* * * * * * * * GO_0006537(13)	91.03	2.56	1.28	0	0	1.28	3.85	glutamate biosynthesis
* * * * * * * * GO_0006526(10)	95.56	2.22	2.22	0	0	0	0	arginine biosynthesis
* * * * * * * GO_0009076(14)	85.71	3.3	0	0	0	7.69	3.3	histidine family amino acid biosynthesis
* * * * * * * * GO_0000105(14)	85.71	3.3	0	0	0	7.69	3.3	histidine biosynthesis
* * * * * * * GO_0009073(11)	78.18	3.64	0	0	0	12.73	5.45	aromatic amino acid family biosynthesis
* * * * * * * * GO_0009096(10)	73.33	4.44	0	0	0	15.56	6.67	aromatic amino acid family biosynthesis, anthranilate pathway
* * * * * * * * * GO_0000162(10)	73.33	4.44	0	0	0	15.56	6.67	tryptophan biosynthesis
* * * * * * * GO_0009067(16)	94.17	2.5	0	0	0	0	3.33	aspartate family amino acid biosynthesis
* * * * * * * * GO_0009085(8)	92.86	3.57	0	0	0	0	3.57	lysine biosynthesis
* * * * * * * * * GO_0019878(8)	92.86	3.57	0	0	0	0	3.57	lysine biosynthesis, aminoadipic pathway
* * * * * * * GO_0009082(14)	94.51	2.2	0	0	0	0	3.3	branched chain family amino acid biosynthesis
* * * * * * * GO_0000097(10)	93.33	2.22	0	0	2.22	0	2.22	sulfur amino acid biosynthesis
* * * * * * * GO_0009070(11)	83.64	9.09	0	3.64	0	0	3.64	serine family amino acid biosynthesis
* * * * * * GO_0000096(32)	95.36	3.02	0	0	0.81	0	0.81	sulfur amino acid metabolism
* * * * * * * GO_0000097(10)	93.33	2.22	0	0	2.22	0	2.22	sulfur amino acid biosynthesis
* * * * * * * GO_0006555(22)	97.84	0.87	0	0	0.43	0	0.87	methionine metabolism
* * * * * * GO_0019794(7)	95.24	0	0	0	0	0	4.76	nonprotein amino acid metabolism
* * * * GO_0006518(8)	96.43	0	0	0	0	0	3.57	peptide metabolism
* * * * * GO_0006465(7)	95.24	0	0	0	0	0	4.76	signal peptide processing
* * * * GO_0006139(1298)	93.31	5.69	0.7	0.17	0.1	0.03	0.02	nucleobase, nucleoside, nucleotide and nucleic acid metabolism
* * * * * GO_0043101(8)	50	10.71	0	0	0	28.57	10.71	purine salvage
* * * * * * GO_0006166(7)	42.86	9.52	0	0	0	33.33	14.29	purine ribonucleoside salvage
* * * * * GO_0019219(349)	89.28	8.2	1.71	0.45	0.29	0.03	0.04	regulation of nucleobase, nucleoside, nucleotide and nucleic acid metabolism
* * * * * * GO_0051052(22)	91.34	7.79	0.87	0	0	0	0	regulation of DNA metabolism
* * * * * * * GO_0051053(11)	89.09	9.09	1.82	0	0	0	0	negative regulation of DNA metabolism
* * * * * * * * GO_0045910(9)	88.89	11.11	0	0	0	0	0	negative regulation of DNA recombination
* * * * * * * * * GO_0000335(8)	85.71	14.29	0	0	0	0	0	negative regulation of DNA transposition
* * * * * * * GO_0000018(12)	89.39	9.09	1.52	0	0	0	0	regulation of DNA recombination
* * * * * * * * GO_0045910(9)	88.89	11.11	0	0	0	0	0	negative regulation of DNA recombination
* * * * * * * * * GO_0000335(8)	85.71	14.29	0	0	0	0	0	negative regulation of DNA transposition
* * * * * * * * GO_0000337(8)	85.71	14.29	0	0	0	0	0	regulation of DNA transposition
* * * * * * * * * GO_0000335(8)	85.71	14.29	0	0	0	0	0	negative regulation of DNA transposition
* * * * * * * GO_0006275(10)	95.56	4.44	0	0	0	0	0	regulation of DNA replication
* * * * * * GO_0045935(62)	84.98	9.25	4.12	1	0.26	0.21	0.16	positive regulation of nucleobase, nucleoside, nucleotide and nucleic acid metabolism
* * * * * * * GO_0045941(61)	84.54	9.51	4.26	1.04	0.27	0.22	0.16	positive regulation of transcription
* * * * * * * * GO_0045893(55)	85.59	8.96	3.77	1.08	0.2	0.27	0.13	positive regulation of transcription, DNA-dependent
* * * * * * * * * GO_0006345(9)	83.33	11.11	0	0	2.78	2.78	0	loss of chromatin silencing
* * * * * * * * * * GO_0001308(8)	82.14	10.71	0	0	3.57	3.57	0	loss of chromatin silencing during replicative cell aging
* * * * * * * * * GO_0045944(44)	85.62	8.46	3.91	1.27	0.21	0.32	0.21	positive regulation of transcription from RNA polymerase II promoter
* * * * * * GO_0045934(134)	89.24	8.39	1.67	0.4	0.25	0	0.04	negative regulation of nucleobase, nucleoside, nucleotide and nucleic acid metabolism
* * * * * * * GO_0051053(11)	89.09	9.09	1.82	0	0	0	0	negative regulation of DNA metabolism
* * * * * * * * GO_0045910(9)	88.89	11.11	0	0	0	0	0	negative regulation of DNA recombination
* * * * * * * * * GO_0000335(8)	85.71	14.29	0	0	0	0	0	negative regulation of DNA transposition
* * * * * * * GO_0016481(124)	89.08	8.41	1.72	0.46	0.29	0	0.05	negative regulation of transcription
* * * * * * * * GO_0045892(120)	89.26	8.38	1.62	0.43	0.25	0	0.06	negative regulation of transcription, DNA-dependent
* * * * * * * * * GO_0007068(10)	95.56	4.44	0	0	0	0	0	negative regulation of transcription, mitotic
* * * * * * * * * * GO_0007070(9)	94.44	5.56	0	0	0	0	0	negative regulation of transcription from RNA polymerase II promoter, mitotic
* * * * * * * * * GO_0006342(76)	87.05	9.82	1.79	0.63	0.56	0	0.14	chromatin silencing
* * * * * * * * * * GO_0006348(42)	88.27	8.36	1.86	0.58	0.93	0	0	chromatin silencing at telomere
* * * * * * * * * * GO_0000183(14)	91.21	8.79	0	0	0	0	0	chromatin silencing at ribosomal DNA
* * * * * * * * * * GO_0030466(20)	84.74	14.21	1.05	0	0	0	0	chromatin silencing at silent mating-type cassette
* * * * * * * * * GO_0000122(41)	91.34	5.85	2.2	0.37	0.24	0	0	negative regulation of transcription from RNA polymerase II promoter
* * * * * * * * * * GO_0007070(9)	94.44	5.56	0	0	0	0	0	negative regulation of transcription from RNA polymerase II promoter, mitotic
* * * * * * GO_0045449(329)	88.85	8.43	1.83	0.48	0.32	0.04	0.04	regulation of transcription
* * * * * * * GO_0045941(61)	84.54	9.51	4.26	1.04	0.27	0.22	0.16	positive regulation of transcription
* * * * * * * * GO_0045893(55)	85.59	8.96	3.77	1.08	0.2	0.27	0.13	positive regulation of transcription, DNA-dependent
* * * * * * * * * GO_0006345(9)	83.33	11.11	0	0	2.78	2.78	0	loss of chromatin silencing
* * * * * * * * * * GO_0001308(8)	82.14	10.71	0	0	3.57	3.57	0	loss of chromatin silencing during replicative cell aging
* * * * * * * * * GO_0045944(44)	85.62	8.46	3.91	1.27	0.21	0.32	0.21	positive regulation of transcription from RNA polymerase II promoter
* * * * * * * GO_0016481(124)	89.08	8.41	1.72	0.46	0.29	0	0.05	negative regulation of transcription
* * * * * * * * GO_0045892(120)	89.26	8.38	1.62	0.43	0.25	0	0.06	negative regulation of transcription, DNA-dependent
* * * * * * * * * GO_0007068(10)	95.56	4.44	0	0	0	0	0	negative regulation of transcription, mitotic
* * * * * * * * * * GO_0007070(9)	94.44	5.56	0	0	0	0	0	negative regulation of transcription from RNA polymerase II promoter, mitotic
* * * * * * * * * GO_0006342(76)	87.05	9.82	1.79	0.63	0.56	0	0.14	chromatin silencing
* * * * * * * * * * GO_0006348(42)	88.27	8.36	1.86	0.58	0.93	0	0	chromatin silencing at telomere
* * * * * * * * * * GO_0000183(14)	91.21	8.79	0	0	0	0	0	chromatin silencing at ribosomal DNA
* * * * * * * * * * GO_0030466(20)	84.74	14.21	1.05	0	0	0	0	chromatin silencing at silent mating-type cassette
* * * * * * * * * GO_0000122(41)	91.34	5.85	2.2	0.37	0.24	0	0	negative regulation of transcription from RNA polymerase II promoter
* * * * * * * * * * GO_0007070(9)	94.44	5.56	0	0	0	0	0	negative regulation of transcription from RNA polymerase II promoter, mitotic
* * * * * * * GO_0006355(305)	89.33	8.18	1.69	0.44	0.28	0.04	0.04	regulation of transcription, DNA-dependent
* * * * * * * * GO_0045896(10)	95.56	4.44	0	0	0	0	0	regulation of transcription, mitotic
* * * * * * * * * GO_0046021(9)	94.44	5.56	0	0	0	0	0	regulation of transcription from RNA polymerase II promoter, mitotic
* * * * * * * * * * GO_0007070(9)	94.44	5.56	0	0	0	0	0	negative regulation of transcription from RNA polymerase II promoter, mitotic
* * * * * * * * * GO_0007068(10)	95.56	4.44	0	0	0	0	0	negative regulation of transcription, mitotic
* * * * * * * * * * GO_0007070(9)	94.44	5.56	0	0	0	0	0	negative regulation of transcription from RNA polymerase II promoter, mitotic
* * * * * * * * GO_0045893(55)	85.59	8.96	3.77	1.08	0.2	0.27	0.13	positive regulation of transcription, DNA-dependent
* * * * * * * * * GO_0006345(9)	83.33	11.11	0	0	2.78	2.78	0	loss of chromatin silencing
* * * * * * * * * * GO_0001308(8)	82.14	10.71	0	0	3.57	3.57	0	loss of chromatin silencing during replicative cell aging
* * * * * * * * * GO_0045944(44)	85.62	8.46	3.91	1.27	0.21	0.32	0.21	positive regulation of transcription from RNA polymerase II promoter
* * * * * * * * GO_0045892(120)	89.26	8.38	1.62	0.43	0.25	0	0.06	negative regulation of transcription, DNA-dependent
* * * * * * * * * GO_0007068(10)	95.56	4.44	0	0	0	0	0	negative regulation of transcription, mitotic
* * * * * * * * * * GO_0007070(9)	94.44	5.56	0	0	0	0	0	negative regulation of transcription from RNA polymerase II promoter, mitotic
* * * * * * * * * GO_0006342(76)	87.05	9.82	1.79	0.63	0.56	0	0.14	chromatin silencing
* * * * * * * * * * GO_0006348(42)	88.27	8.36	1.86	0.58	0.93	0	0	chromatin silencing at telomere
* * * * * * * * * * GO_0000183(14)	91.21	8.79	0	0	0	0	0	chromatin silencing at ribosomal DNA
* * * * * * * * * * GO_0030466(20)	84.74	14.21	1.05	0	0	0	0	chromatin silencing at silent mating-type cassette
* * * * * * * * * GO_0000122(41)	91.34	5.85	2.2	0.37	0.24	0	0	negative regulation of transcription from RNA polymerase II promoter
* * * * * * * * * * GO_0007070(9)	94.44	5.56	0	0	0	0	0	negative regulation of transcription from RNA polymerase II promoter, mitotic
* * * * * * * * GO_0006357(166)	89.1	8.2	1.8	0.52	0.3	0.06	0.02	regulation of transcription from RNA polymerase II promoter
* * * * * * * * * GO_0046021(9)	94.44	5.56	0	0	0	0	0	regulation of transcription from RNA polymerase II promoter, mitotic
* * * * * * * * * * GO_0007070(9)	94.44	5.56	0	0	0	0	0	negative regulation of transcription from RNA polymerase II promoter, mitotic
* * * * * * * * * GO_0000122(41)	91.34	5.85	2.2	0.37	0.24	0	0	negative regulation of transcription from RNA polymerase II promoter
* * * * * * * * * * GO_0007070(9)	94.44	5.56	0	0	0	0	0	negative regulation of transcription from RNA polymerase II promoter, mitotic
* * * * * * * * * GO_0045944(44)	85.62	8.46	3.91	1.27	0.21	0.32	0.21	positive regulation of transcription from RNA polymerase II promoter
* * * * * * * * * GO_0000114(14)	90.11	7.69	1.1	0	0	1.1	0	G1-specific transcription in mitotic cell cycle
* * * * * * * * GO_0000160(13)	82.05	3.85	1.28	3.85	6.41	0	2.56	two-component signal transduction system
* * * * * * * * * GO_0007234(12)	84.85	3.03	0	1.52	7.58	0	3.03	osmosensory signaling pathway via two-component system
* * * * * * * * * * GO_0000161(9)	77.78	2.78	0	0	13.89	0	5.56	MAPKKK cascade during osmolarity sensing
* * * * * * * * GO_0006359(7)	85.71	0	0	0	9.52	4.76	0	regulation of transcription from RNA polymerase III promoter
* * * * * GO_0016458(76)	87.05	9.82	1.79	0.63	0.56	0	0.14	gene silencing
* * * * * * GO_0006342(76)	87.05	9.82	1.79	0.63	0.56	0	0.14	chromatin silencing
* * * * * * * GO_0030466(20)	84.74	14.21	1.05	0	0	0	0	chromatin silencing at silent mating-type cassette
* * * * * * * GO_0006348(42)	88.27	8.36	1.86	0.58	0.93	0	0	chromatin silencing at telomere
* * * * * * * GO_0000183(14)	91.21	8.79	0	0	0	0	0	chromatin silencing at ribosomal DNA
* * * * * GO_0016070(454)	93.35	5.39	0.7	0.19	0.25	0.08	0.03	RNA metabolism
* * * * * * GO_0016072(168)	89.72	7.42	1.51	0.48	0.67	0.19	0.01	rRNA metabolism
* * * * * * * GO_0006364(162)	89.46	7.56	1.56	0.5	0.71	0.21	0.01	rRNA processing
* * * * * * * * GO_0030490(45)	85.35	9.39	2.53	1.21	1.21	0.3	0	processing of 20S pre-rRNA
* * * * * * * * GO_0030489(11)	83.64	12.73	3.64	0	0	0	0	processing of 27S pre-rRNA
* * * * * * * * GO_0006365(64)	88.64	5.95	1.39	0.5	2.58	0.89	0.05	35S primary transcript processing
* * * * * * * GO_0000154(16)	93.33	5	0	0.83	0	0.83	0	rRNA modification
* * * * * * GO_0016071(190)	92.87	5.56	0.96	0.23	0.21	0.06	0.1	mRNA metabolism
* * * * * * * GO_0006402(56)	92.6	4.74	1.62	0.19	0.52	0.13	0.19	mRNA catabolism
* * * * * * * * GO_0000288(20)	82.63	9.47	2.11	0	3.68	1.05	1.05	mRNA catabolism, deadenylylation-dependent decay
* * * * * * * * * GO_0000289(7)	76.19	14.29	4.76	0	4.76	0	0	poly
* * * * * * * * * GO_0000290(7)	80.95	14.29	4.76	0	0	0	0	deadenylylation-dependent decapping
* * * * * * * * GO_0000184(9)	88.89	8.33	2.78	0	0	0	0	mRNA catabolism, nonsense-mediated decay
* * * * * * * GO_0006397(136)	92.41	5.86	1.09	0.29	0.15	0.05	0.14	mRNA processing
* * * * * * * * GO_0031124(21)	93.81	3.33	1.9	0.95	0	0	0	mRNA 3'-end processing
* * * * * * * * * GO_0006378(19)	94.15	2.92	1.75	1.17	0	0	0	mRNA polyadenylylation
* * * * * * * * GO_0000398(98)	91.86	6.08	1.33	0.29	0.19	0.02	0.23	nuclear mRNA splicing, via spliceosome
* * * * * * * * * GO_0006374(9)	52.78	16.67	2.78	2.78	5.56	2.78	16.67	nuclear mRNA splicing via U2-type spliceosome
* * * * * * * * * GO_0000245(15)	88.57	6.67	0.95	0.95	1.9	0.95	0	spliceosome assembly
* * * * * * * * GO_0006379(15)	91.43	5.71	0.95	1.9	0	0	0	mRNA cleavage
* * * * * * GO_0009451(81)	94.35	4.29	0.62	0.43	0.12	0.09	0.09	RNA modification
* * * * * * * GO_0006400(64)	93.65	4.51	0.89	0.55	0.15	0.1	0.15	tRNA modification
* * * * * * * * GO_0043039(32)	85.08	7.86	3.43	2.02	0.6	0.4	0.6	tRNA aminoacylation
* * * * * * * * * GO_0006418(32)	85.08	7.86	3.43	2.02	0.6	0.4	0.6	tRNA aminoacylation for protein translation
* * * * * * * * GO_0030488(12)	89.39	9.09	1.52	0	0	0	0	tRNA methylation
* * * * * * * GO_0001510(13)	89.74	8.97	1.28	0	0	0	0	RNA methylation
* * * * * * * * GO_0030488(12)	89.39	9.09	1.52	0	0	0	0	tRNA methylation
* * * * * * * GO_0000154(16)	93.33	5	0	0.83	0	0.83	0	rRNA modification
* * * * * * GO_0006401(61)	93.01	4.64	1.42	0.22	0.44	0.11	0.16	RNA catabolism
* * * * * * * GO_0006402(56)	92.6	4.74	1.62	0.19	0.52	0.13	0.19	mRNA catabolism
* * * * * * * * GO_0000288(20)	82.63	9.47	2.11	0	3.68	1.05	1.05	mRNA catabolism, deadenylylation-dependent decay
* * * * * * * * * GO_0000289(7)	76.19	14.29	4.76	0	4.76	0	0	poly
* * * * * * * * * GO_0000290(7)	80.95	14.29	4.76	0	0	0	0	deadenylylation-dependent decapping
* * * * * * * * GO_0000184(9)	88.89	8.33	2.78	0	0	0	0	mRNA catabolism, nonsense-mediated decay
* * * * * * GO_0006399(96)	95.37	3.66	0.39	0.24	0.15	0.07	0.11	tRNA metabolism
* * * * * * * GO_0008033(33)	96.4	2.46	0	0	0.76	0.19	0.19	tRNA processing
* * * * * * * * GO_0006388(14)	89.01	7.69	0	0	2.2	1.1	0	tRNA splicing
* * * * * * * GO_0006400(64)	93.65	4.51	0.89	0.55	0.15	0.1	0.15	tRNA modification
* * * * * * * * GO_0043039(32)	85.08	7.86	3.43	2.02	0.6	0.4	0.6	tRNA aminoacylation
* * * * * * * * * GO_0006418(32)	85.08	7.86	3.43	2.02	0.6	0.4	0.6	tRNA aminoacylation for protein translation
* * * * * * * * GO_0030488(12)	89.39	9.09	1.52	0	0	0	0	tRNA methylation
* * * * * * GO_0006396(336)	92.01	6.26	0.94	0.27	0.37	0.12	0.03	RNA processing
* * * * * * * GO_0031123(22)	93.07	4.33	1.73	0.87	0	0	0	RNA 3'-end processing
* * * * * * * * GO_0031124(21)	93.81	3.33	1.9	0.95	0	0	0	mRNA 3'-end processing
* * * * * * * * * GO_0006378(19)	94.15	2.92	1.75	1.17	0	0	0	mRNA polyadenylylation
* * * * * * * GO_0008380(125)	92.97	5.59	0.88	0.18	0.19	0.04	0.15	RNA splicing
* * * * * * * * GO_0000394(14)	89.01	7.69	0	0	2.2	1.1	0	RNA splicing, via endonucleolytic cleavage and ligation
* * * * * * * * * GO_0006388(14)	89.01	7.69	0	0	2.2	1.1	0	tRNA splicing
* * * * * * * * GO_0000375(105)	92.29	5.9	1.17	0.26	0.16	0.02	0.2	RNA splicing, via transesterification reactions
* * * * * * * * * GO_0000377(99)	91.94	6.04	1.3	0.29	0.19	0.02	0.23	RNA splicing, via transesterification reactions with bulged adenosine as nucleophile
* * * * * * * * * * GO_0000398(98)	91.86	6.08	1.33	0.29	0.19	0.02	0.23	nuclear mRNA splicing, via spliceosome
* * * * * * * * * * * GO_0006374(9)	52.78	16.67	2.78	2.78	5.56	2.78	16.67	nuclear mRNA splicing via U2-type spliceosome
* * * * * * * * * * * GO_0000245(15)	88.57	6.67	0.95	0.95	1.9	0.95	0	spliceosome assembly
* * * * * * * * * GO_0000376(6)	86.67	6.67	6.67	0	0	0	0	RNA splicing, via transesterification reactions with guanosine as nucleophile
* * * * * * * * * * GO_0000372(6)	86.67	6.67	6.67	0	0	0	0	Group I intron splicing
* * * * * * * GO_0008033(33)	96.4	2.46	0	0	0.76	0.19	0.19	tRNA processing
* * * * * * * * GO_0006388(14)	89.01	7.69	0	0	2.2	1.1	0	tRNA splicing
* * * * * * * GO_0006397(136)	92.41	5.86	1.09	0.29	0.15	0.05	0.14	mRNA processing
* * * * * * * * GO_0031124(21)	93.81	3.33	1.9	0.95	0	0	0	mRNA 3'-end processing
* * * * * * * * * GO_0006378(19)	94.15	2.92	1.75	1.17	0	0	0	mRNA polyadenylylation
* * * * * * * * GO_0000398(98)	91.86	6.08	1.33	0.29	0.19	0.02	0.23	nuclear mRNA splicing, via spliceosome
* * * * * * * * * GO_0006374(9)	52.78	16.67	2.78	2.78	5.56	2.78	16.67	nuclear mRNA splicing via U2-type spliceosome
* * * * * * * * * GO_0000245(15)	88.57	6.67	0.95	0.95	1.9	0.95	0	spliceosome assembly
* * * * * * * * GO_0006379(15)	91.43	5.71	0.95	1.9	0	0	0	mRNA cleavage
* * * * * * * GO_0006364(162)	89.46	7.56	1.56	0.5	0.71	0.21	0.01	rRNA processing
* * * * * * * * GO_0030490(45)	85.35	9.39	2.53	1.21	1.21	0.3	0	processing of 20S pre-rRNA
* * * * * * * * GO_0030489(11)	83.64	12.73	3.64	0	0	0	0	processing of 27S pre-rRNA
* * * * * * * * GO_0006365(64)	88.64	5.95	1.39	0.5	2.58	0.89	0.05	35S primary transcript processing
* * * * * * GO_0016074(8)	92.86	7.14	0	0	0	0	0	snoRNA metabolism
* * * * * GO_0009117(84)	96.82	2.27	0.06	0.06	0.2	0.23	0.37	nucleotide metabolism
* * * * * * GO_0019362(27)	96.01	2.56	0	0	0.28	0	1.14	pyridine nucleotide metabolism
* * * * * * * GO_0019363(7)	100	0	0	0	0	0	0	pyridine nucleotide biosynthesis
* * * * * * * * GO_0009435(6)	100	0	0	0	0	0	0	NAD biosynthesis
* * * * * * * GO_0006769(25)	95.67	2.67	0	0	0.33	0	1.33	nicotinamide metabolism
* * * * * * * * GO_0019674(13)	93.59	3.85	0	0	0	0	2.56	NAD metabolism
* * * * * * * * * GO_0009435(6)	100	0	0	0	0	0	0	NAD biosynthesis
* * * * * * * * GO_0006739(9)	94.44	0	0	0	0	0	5.56	NADP metabolism
* * * * * * * * * GO_0006740(8)	92.86	0	0	0	0	0	7.14	NADPH regeneration
* * * * * * * * * * GO_0006098(7)	90.48	0	0	0	0	0	9.52	pentose-phosphate shunt
* * * * * * * * GO_0006734(6)	86.67	6.67	0	0	0	0	6.67	NADH metabolism
* * * * * * GO_0009259(39)	94.33	2.7	0	0.27	0.67	0.94	1.08	ribonucleotide metabolism
* * * * * * * GO_0009260(37)	94.29	2.4	0	0.3	0.75	1.05	1.2	ribonucleotide biosynthesis
* * * * * * * * GO_0009201(28)	94.71	2.38	0	0.53	1.32	0	1.06	ribonucleoside triphosphate biosynthesis
* * * * * * * * * GO_0009206(27)	94.3	2.56	0	0.57	1.42	0	1.14	purine ribonucleoside triphosphate biosynthesis
* * * * * * * * * * GO_0006754(25)	94	2.67	0	0.67	1.67	0	1	ATP biosynthesis
* * * * * * * * * * * GO_0015986(25)	94	2.67	0	0.67	1.67	0	1	ATP synthesis coupled proton transport
* * * * * * * * GO_0009156(9)	61.11	8.33	0	0	0	19.44	11.11	ribonucleoside monophosphate biosynthesis
* * * * * * * * * GO_0009168(9)	61.11	8.33	0	0	0	19.44	11.11	purine ribonucleoside monophosphate biosynthesis
* * * * * * * * * * GO_0006188(8)	53.57	7.14	0	0	0	25	14.29	IMP biosynthesis
* * * * * * * * * * * GO_0006189(8)	53.57	7.14	0	0	0	25	14.29	'de novo' IMP biosynthesis
* * * * * * * * GO_0009152(36)	93.97	2.54	0	0.32	0.79	1.11	1.27	purine ribonucleotide biosynthesis
* * * * * * * * * GO_0009206(27)	94.3	2.56	0	0.57	1.42	0	1.14	purine ribonucleoside triphosphate biosynthesis
* * * * * * * * * * GO_0006754(25)	94	2.67	0	0.67	1.67	0	1	ATP biosynthesis
* * * * * * * * * * * GO_0015986(25)	94	2.67	0	0.67	1.67	0	1	ATP synthesis coupled proton transport
* * * * * * * * * GO_0009168(9)	61.11	8.33	0	0	0	19.44	11.11	purine ribonucleoside monophosphate biosynthesis
* * * * * * * * * * GO_0006188(8)	53.57	7.14	0	0	0	25	14.29	IMP biosynthesis
* * * * * * * * * * * GO_0006189(8)	53.57	7.14	0	0	0	25	14.29	'de novo' IMP biosynthesis
* * * * * * * GO_0009199(28)	94.71	2.38	0	0.53	1.32	0	1.06	ribonucleoside triphosphate metabolism
* * * * * * * * GO_0009205(27)	94.3	2.56	0	0.57	1.42	0	1.14	purine ribonucleoside triphosphate metabolism
* * * * * * * * * GO_0046034(25)	94	2.67	0	0.67	1.67	0	1	ATP metabolism
* * * * * * * * * * GO_0006754(25)	94	2.67	0	0.67	1.67	0	1	ATP biosynthesis
* * * * * * * * * * * GO_0015986(25)	94	2.67	0	0.67	1.67	0	1	ATP synthesis coupled proton transport
* * * * * * * * * GO_0009206(27)	94.3	2.56	0	0.57	1.42	0	1.14	purine ribonucleoside triphosphate biosynthesis
* * * * * * * * * * GO_0006754(25)	94	2.67	0	0.67	1.67	0	1	ATP biosynthesis
* * * * * * * * * * * GO_0015986(25)	94	2.67	0	0.67	1.67	0	1	ATP synthesis coupled proton transport
* * * * * * * * GO_0009201(28)	94.71	2.38	0	0.53	1.32	0	1.06	ribonucleoside triphosphate biosynthesis
* * * * * * * * * GO_0009206(27)	94.3	2.56	0	0.57	1.42	0	1.14	purine ribonucleoside triphosphate biosynthesis
* * * * * * * * * * GO_0006754(25)	94	2.67	0	0.67	1.67	0	1	ATP biosynthesis
* * * * * * * * * * * GO_0015986(25)	94	2.67	0	0.67	1.67	0	1	ATP synthesis coupled proton transport
* * * * * * * GO_0009161(11)	74.55	5.45	0	0	0	12.73	7.27	ribonucleoside monophosphate metabolism
* * * * * * * * GO_0009167(11)	74.55	5.45	0	0	0	12.73	7.27	purine ribonucleoside monophosphate metabolism
* * * * * * * * * GO_0046040(8)	53.57	7.14	0	0	0	25	14.29	IMP metabolism
* * * * * * * * * * GO_0006188(8)	53.57	7.14	0	0	0	25	14.29	IMP biosynthesis
* * * * * * * * * * * GO_0006189(8)	53.57	7.14	0	0	0	25	14.29	'de novo' IMP biosynthesis
* * * * * * * * * GO_0009168(9)	61.11	8.33	0	0	0	19.44	11.11	purine ribonucleoside monophosphate biosynthesis
* * * * * * * * * * GO_0006188(8)	53.57	7.14	0	0	0	25	14.29	IMP biosynthesis
* * * * * * * * * * * GO_0006189(8)	53.57	7.14	0	0	0	25	14.29	'de novo' IMP biosynthesis
* * * * * * * * GO_0009156(9)	61.11	8.33	0	0	0	19.44	11.11	ribonucleoside monophosphate biosynthesis
* * * * * * * * * GO_0009168(9)	61.11	8.33	0	0	0	19.44	11.11	purine ribonucleoside monophosphate biosynthesis
* * * * * * * * * * GO_0006188(8)	53.57	7.14	0	0	0	25	14.29	IMP biosynthesis
* * * * * * * * * * * GO_0006189(8)	53.57	7.14	0	0	0	25	14.29	'de novo' IMP biosynthesis
* * * * * * * GO_0009150(38)	94.17	2.7	0	0.28	0.71	1	1.14	purine ribonucleotide metabolism
* * * * * * * * GO_0009205(27)	94.3	2.56	0	0.57	1.42	0	1.14	purine ribonucleoside triphosphate metabolism
* * * * * * * * * GO_0046034(25)	94	2.67	0	0.67	1.67	0	1	ATP metabolism
* * * * * * * * * * GO_0006754(25)	94	2.67	0	0.67	1.67	0	1	ATP biosynthesis
* * * * * * * * * * * GO_0015986(25)	94	2.67	0	0.67	1.67	0	1	ATP synthesis coupled proton transport
* * * * * * * * * GO_0009206(27)	94.3	2.56	0	0.57	1.42	0	1.14	purine ribonucleoside triphosphate biosynthesis
* * * * * * * * * * GO_0006754(25)	94	2.67	0	0.67	1.67	0	1	ATP biosynthesis
* * * * * * * * * * * GO_0015986(25)	94	2.67	0	0.67	1.67	0	1	ATP synthesis coupled proton transport
* * * * * * * * GO_0009167(11)	74.55	5.45	0	0	0	12.73	7.27	purine ribonucleoside monophosphate metabolism
* * * * * * * * * GO_0046040(8)	53.57	7.14	0	0	0	25	14.29	IMP metabolism
* * * * * * * * * * GO_0006188(8)	53.57	7.14	0	0	0	25	14.29	IMP biosynthesis
* * * * * * * * * * * GO_0006189(8)	53.57	7.14	0	0	0	25	14.29	'de novo' IMP biosynthesis
* * * * * * * * * GO_0009168(9)	61.11	8.33	0	0	0	19.44	11.11	purine ribonucleoside monophosphate biosynthesis
* * * * * * * * * * GO_0006188(8)	53.57	7.14	0	0	0	25	14.29	IMP biosynthesis
* * * * * * * * * * * GO_0006189(8)	53.57	7.14	0	0	0	25	14.29	'de novo' IMP biosynthesis
* * * * * * * * GO_0009152(36)	93.97	2.54	0	0.32	0.79	1.11	1.27	purine ribonucleotide biosynthesis
[truncated: 9,093 more rows]
