# Supplementary material for: The relationship between protein sequences and their gene ontology functions
Source: BMC Bioinformatics. 2006 Dec 12;7(Suppl 4):S11. doi: 10.1186/1471-2105-7-S4-S11 (PMC1780109; doi:10.1186/1471-2105-7-S4-S11)
Supplement: Additional data file 3 — The p-value distribution of sequence pairs in GO groups of cellular component ontology. The p-value distribution of sequence pairs in GO groups of cellular component ontology. This file contains the p-value distribution of sequence pairs in all GO groups of cellular component ontology [file 1471-2105-7-S4-S11-S3.xls]

Supplementary Table III: The p-value distribution of sequence pairs in GO groups of cellular component ontology
GO ID	(E-2, 1]	(E-5, E-2]	(E-10, E-5]	(E-20, E-10]	(E-50, E-20]	(E-100, E-50]	[0, -100]	Description
GO_0005575(4735)	95.55	3.91	0.37	0.1	0.05	0.01	0.01	cellular_component
* GO_0043234(1222)	95.28	4.09	0.42	0.12	0.06	0.03	0.01	protein complex
* * GO_0045277(12)	96.97	1.52	0	0	0	1.52	0	respiratory chain complex IV
* * * GO_0005751(12)	96.97	1.52	0	0	0	1.52	0	respiratory chain complex IV
* * GO_0045275(10)	95.56	2.22	2.22	0	0	0	0	respiratory chain complex III
* * * GO_0005750(10)	95.56	2.22	2.22	0	0	0	0	respiratory chain complex III
* * GO_0045263(12)	95.45	3.03	0	0	0	0	1.52	proton-transporting ATP synthase complex, coupling factor F
* * * GO_0000276(11)	98.18	1.82	0	0	0	0	0	proton-transporting ATP synthase complex, coupling factor F
* * GO_0045259(20)	96.84	1.58	0	0	1.05	0	0.53	proton-transporting ATP synthase complex
* * * GO_0045263(12)	95.45	3.03	0	0	0	0	1.52	proton-transporting ATP synthase complex, coupling factor F
* * * * GO_0000276(11)	98.18	1.82	0	0	0	0	0	proton-transporting ATP synthase complex, coupling factor F
* * * GO_0005753(19)	97.66	1.17	0	0	1.17	0	0	proton-transporting ATP synthase complex
* * * * GO_0000276(11)	98.18	1.82	0	0	0	0	0	proton-transporting ATP synthase complex, coupling factor F
* * GO_0035097(8)	85.71	3.57	3.57	3.57	3.57	0	0	histone methyltransferase complex
* * * GO_0048188(8)	85.71	3.57	3.57	3.57	3.57	0	0	COMPASS complex
* * GO_0031501(6)	66.67	6.67	0	6.67	0	13.33	6.67	mannosyltransferase complex
* * * GO_0000136(6)	66.67	6.67	0	6.67	0	13.33	6.67	alpha-1,6-mannosyltransferase complex
* * GO_0030894(27)	84.62	9.69	1.99	1.42	1.42	0.85	0	replisome
* * * GO_0005663(10)	44.44	20	8.89	11.11	8.89	6.67	0	DNA replication factor C complex
* * * GO_0005658(6)	80	20	0	0	0	0	0	alpha DNA polymerase
* * GO_0030880(31)	93.76	3.66	0.65	0.43	0.22	0	1.29	RNA polymerase complex
* * * GO_0005665(12)	95.45	4.55	0	0	0	0	0	DNA-directed RNA polymerase II, core complex
* * * GO_0005666(17)	93.38	6.62	0	0	0	0	0	DNA-directed RNA polymerase III complex
* * * GO_0005736(14)	94.51	5.49	0	0	0	0	0	DNA-directed RNA polymerase I complex
* * GO_0030529(394)	96.1	3.18	0.41	0.14	0.08	0.06	0.03	ribonucleoprotein complex
* * * GO_0030684(9)	75	13.89	8.33	2.78	0	0	0	preribosome
* * * * GO_0030685(8)	71.43	14.29	10.71	3.57	0	0	0	nucleolar preribosome
* * * GO_0030677(9)	97.22	2.78	0	0	0	0	0	ribonuclease P complex
* * * * GO_0005655(9)	97.22	2.78	0	0	0	0	0	nucleolar ribonuclease P complex
* * * GO_0030532(58)	91.65	5.26	2.24	0.67	0.12	0.06	0	small nuclear ribonucleoprotein complex
* * * * GO_0005688(7)	33.33	19.05	42.86	4.76	0	0	0	snRNP U6
* * * * GO_0005685(10)	91.11	4.44	0	4.44	0	0	0	snRNP U1
* * * * GO_0046540(26)	81.54	8.92	8.92	0.62	0	0	0	U4/U6 x U5 tri-snRNP complex
* * * * GO_0005686(11)	85.45	9.09	3.64	1.82	0	0	0	snRNP U2
* * * GO_0005840(232)	97.93	1.79	0.07	0.04	0.04	0.09	0.04	ribosome
* * * * GO_0015935(78)	97.37	1.96	0.17	0.13	0.1	0.2	0.07	small ribosomal subunit
* * * * * GO_0000314(31)	96.56	3.23	0	0.22	0	0	0	organellar small ribosomal subunit
* * * * * * GO_0005763(31)	96.56	3.23	0	0.22	0	0	0	mitochondrial small ribosomal subunit
* * * * * GO_0005843(47)	97.22	1.76	0	0	0.28	0.56	0.19	cytosolic small ribosomal subunit
* * * * GO_0015934(108)	97.59	1.94	0.1	0.05	0.02	0.19	0.1	large ribosomal subunit
* * * * * GO_0000315(41)	98.17	1.83	0	0	0	0	0	organellar large ribosomal subunit
* * * * * * GO_0005762(41)	98.17	1.83	0	0	0	0	0	mitochondrial large ribosomal subunit
* * * * * GO_0005842(67)	96.61	2.49	0	0.09	0.05	0.5	0.27	cytosolic large ribosomal subunit
* * * * GO_0005830(129)	97.8	1.77	0	0.02	0.1	0.22	0.1	cytosolic ribosome
* * * * * GO_0005843(47)	97.22	1.76	0	0	0.28	0.56	0.19	cytosolic small ribosomal subunit
* * * * * GO_0005842(67)	96.61	2.49	0	0.09	0.05	0.5	0.27	cytosolic large ribosomal subunit
* * * * GO_0000313(73)	97.45	2.51	0	0.04	0	0	0	organellar ribosome
* * * * * GO_0005761(73)	97.45	2.51	0	0.04	0	0	0	mitochondrial ribosome
* * * * * * GO_0005763(31)	96.56	3.23	0	0.22	0	0	0	mitochondrial small ribosomal subunit
* * * * * * GO_0005762(41)	98.17	1.83	0	0	0	0	0	mitochondrial large ribosomal subunit
* * * * * GO_0000315(41)	98.17	1.83	0	0	0	0	0	organellar large ribosomal subunit
* * * * * * GO_0005762(41)	98.17	1.83	0	0	0	0	0	mitochondrial large ribosomal subunit
* * * * * GO_0000314(31)	96.56	3.23	0	0.22	0	0	0	organellar small ribosomal subunit
* * * * * * GO_0005763(31)	96.56	3.23	0	0.22	0	0	0	mitochondrial small ribosomal subunit
* * * GO_0005681(67)	91.45	6.2	1.4	0.5	0.14	0.05	0.27	spliceosome complex
* * * * GO_0005684(30)	90.57	5.06	2.76	1.61	0	0	0	major
* * * * * GO_0005688(7)	33.33	19.05	42.86	4.76	0	0	0	snRNP U6
* * * * * GO_0005685(10)	91.11	4.44	0	4.44	0	0	0	snRNP U1
* * * * * GO_0005686(11)	85.45	9.09	3.64	1.82	0	0	0	snRNP U2
* * * * GO_0000243(14)	92.31	2.2	3.3	2.2	0	0	0	commitment complex
* * * GO_0005844(12)	72.73	19.7	3.03	0	1.52	1.52	1.52	polysome
* * * GO_0000172(10)	95.56	4.44	0	0	0	0	0	ribonuclease MRP complex
* * * GO_0005732(56)	89.22	5.78	2.47	1.23	0.91	0.39	0	small nucleolar ribonucleoprotein complex
* * GO_0016591(73)	92.77	6.16	0.88	0.15	0.04	0	0	DNA-directed RNA polymerase II, holoenzyme
* * * GO_0000119(20)	91.05	7.37	1.05	0.53	0	0	0	mediator complex
* * * GO_0005665(12)	95.45	4.55	0	0	0	0	0	DNA-directed RNA polymerase II, core complex
* * * GO_0005675(9)	94.44	5.56	0	0	0	0	0	transcription factor TFIIH complex
* * * GO_0005669(16)	91.67	5.83	1.67	0	0.83	0	0	transcription factor TFIID complex
* * GO_0016585(71)	87.36	8.93	1.61	0.85	0.52	0.08	0.64	chromatin remodeling complex
* * * GO_0016586(16)	87.5	5.83	1.67	2.5	1.67	0	0.83	RSC complex
* * * GO_0031011(11)	72.73	12.73	5.45	3.64	1.82	3.64	0	INO80 complex
* * * GO_0000812(13)	88.46	6.41	0	1.28	1.28	2.56	0	SWR1 complex
* * * GO_0048188(8)	85.71	3.57	3.57	3.57	3.57	0	0	COMPASS complex
* * * GO_0005677(8)	75	14.29	3.57	3.57	3.57	0	0	chromatin silencing complex
* * * GO_0016514(10)	86.67	13.33	0	0	0	0	0	SWI/SNF complex
* * GO_0016471(14)	92.31	2.2	0	1.1	3.3	0	1.1	hydrogen-translocating V-type ATPase complex
* * * GO_0000220(6)	73.33	0	0	6.67	13.33	0	6.67	hydrogen-transporting ATPase V0 domain
* * * GO_0000221(8)	89.29	7.14	0	0	3.57	0	0	hydrogen-transporting ATPase V1 domain
* * GO_0016469(26)	93.85	2.77	0	0.62	1.54	0	1.23	proton-transporting two-sector ATPase complex
* * * GO_0045255(19)	97.66	1.17	0	0	1.17	0	0	hydrogen-translocating F-type ATPase complex
* * * * GO_0005753(19)	97.66	1.17	0	0	1.17	0	0	proton-transporting ATP synthase complex
* * * * * GO_0000276(11)	98.18	1.82	0	0	0	0	0	proton-transporting ATP synthase complex, coupling factor F
* * GO_0016283(47)	97.22	1.76	0	0	0.28	0.56	0.19	eukaryotic 48S initiation complex
* * * GO_0005843(47)	97.22	1.76	0	0	0.28	0.56	0.19	cytosolic small ribosomal subunit
* * GO_0016282(58)	97.34	1.69	0.12	0.12	0.18	0.36	0.18	eukaryotic 43S preinitiation complex
* * * GO_0005843(47)	97.22	1.76	0	0	0.28	0.56	0.19	cytosolic small ribosomal subunit
* * * GO_0005852(7)	85.71	9.52	4.76	0	0	0	0	eukaryotic translation initiation factor 3 complex
* * GO_0008278(6)	40	46.67	6.67	0	0	6.67	0	cohesin complex
* * * GO_0000798(6)	40	46.67	6.67	0	0	6.67	0	nuclear cohesin complex
* * GO_0005941(38)	91.32	4.41	0.71	0.43	0.28	1.99	0.85	unlocalized protein complex
* * * GO_0008287(17)	77.94	9.56	3.68	0.74	0	6.62	1.47	protein serine/threonine phosphatase complex
* * * * GO_0000164(7)	42.86	33.33	14.29	4.76	0	4.76	0	protein phosphatase type 1 complex
* * * * GO_0000159(6)	86.67	6.67	0	0	0	0	6.67	protein phosphatase type 2A complex
* * GO_0005875(31)	80	12.47	4.73	1.08	1.29	0.22	0.22	microtubule associated complex
* * * GO_0042729(9)	97.22	2.78	0	0	0	0	0	DASH complex
* * * GO_0005871(6)	26.67	0	6.67	13.33	40	6.67	6.67	kinesin complex
* * GO_0005849(20)	93.68	3.68	0.53	1.58	0.53	0	0	mRNA cleavage factor complex
* * * GO_0005847(15)	92.38	4.76	0	1.9	0.95	0	0	mRNA cleavage and polyadenylation specificity factor complex
* * GO_0005667(121)	91.12	7.36	1.07	0.21	0.19	0.04	0.01	transcription factor complex
* * * GO_0030014(12)	86.36	10.61	1.52	0	1.52	0	0	CCR4-NOT complex
* * * * GO_0030015(7)	76.19	14.29	4.76	0	4.76	0	0	CCR4-NOT core complex
* * * GO_0000123(38)	91.47	6.54	1	0.57	0.14	0.28	0	histone acetyltransferase complex
* * * * GO_0000124(17)	90.44	6.62	2.21	0.74	0	0	0	SAGA complex
* * * * GO_0043189(12)	86.36	12.12	1.52	0	0	0	0	H4/H2A histone acetyltransferase complex
* * * * GO_0046695(14)	93.41	5.49	0	1.1	0	0	0	SLIK
* * * GO_0000120(9)	97.22	2.78	0	0	0	0	0	RNA polymerase I transcription factor complex
* * * GO_0000118(20)	82.11	10.53	3.68	0	2.63	0.53	0.53	histone deacetylase complex
* * * GO_0000127(6)	100	0	0	0	0	0	0	transcription factor TFIIIC complex
* * * GO_0005675(9)	94.44	5.56	0	0	0	0	0	transcription factor TFIIH complex
* * * GO_0005669(16)	91.67	5.83	1.67	0	0.83	0	0	transcription factor TFIID complex
* * GO_0000808(6)	73.33	26.67	0	0	0	0	0	origin recognition complex
* * * GO_0005664(6)	73.33	26.67	0	0	0	0	0	nuclear origin of replication recognition complex
* * GO_0000786(11)	80	10.91	0	0	3.64	5.45	0	nucleosome
* * * GO_0000788(9)	77.78	16.67	0	0	0	5.56	0	nuclear nucleosome
* * GO_0000782(11)	87.27	10.91	0	1.82	0	0	0	telomere cap complex
* * * GO_0000783(11)	87.27	10.91	0	1.82	0	0	0	nuclear telomere cap complex
* * GO_0000502(47)	87.42	3.7	3.24	1.48	2.59	1.48	0.09	proteasome complex
* * * GO_0005839(16)	27.5	15	25	13.33	18.33	0	0.83	proteasome core complex
* * * * GO_0019773(7)	0	0	0	9.52	90.48	0	0	proteasome core complex, alpha-subunit complex
* * * * GO_0019774(7)	4.76	14.29	33.33	33.33	14.29	0	0	proteasome core complex, beta-subunit complex
* * * GO_0005838(23)	88.54	3.56	1.58	0	0.4	5.93	0	proteasome regulatory particle
* * * * GO_0008540(9)	55.56	0	0	0	2.78	41.67	0	proteasome regulatory particle, base subcomplex
* * * * GO_0008541(10)	80	11.11	8.89	0	0	0	0	proteasome regulatory particle, lid subcomplex
* * GO_0000178(13)	91.03	6.41	2.56	0	0	0	0	exosome
* * * GO_0000176(12)	90.91	6.06	3.03	0	0	0	0	nuclear exosome
* * * GO_0000177(10)	86.67	8.89	4.44	0	0	0	0	cytoplasmic exosome
* * GO_0000151(36)	87.94	8.73	1.75	0.32	0.79	0.32	0.16	ubiquitin ligase complex
* * * GO_0031461(10)	77.78	20	0	0	0	2.22	0	cullin-RING ubiquitin ligase complex
* * * * GO_0019005(10)	77.78	20	0	0	0	2.22	0	SCF ubiquitin ligase complex
* * * GO_0000152(23)	90.51	5.14	0.79	0.79	1.98	0.79	0	nuclear ubiquitin ligase complex
* * * * GO_0005680(15)	95.24	0.95	0	0.95	1.9	0.95	0	anaphase-promoting complex
* * GO_0000109(19)	90.64	7.02	2.34	0	0	0	0	nucleotide excision repair complex
* * * GO_0000112(7)	85.71	9.52	4.76	0	0	0	0	nucleotide excision repair factor 3 complex
* * GO_0031205(7)	100	0	0	0	0	0	0	Sec complex
* * GO_0000243(14)	92.31	2.2	3.3	2.2	0	0	0	commitment complex
* * GO_0016272(6)	86.67	6.67	6.67	0	0	0	0	prefoldin complex
* * GO_0030897(6)	53.33	33.33	13.33	0	0	0	0	HOPS complex
* * GO_0005885(7)	95.24	0	0	0	0	4.76	0	Arp2/3 protein complex
* * GO_0042575(10)	86.67	8.89	2.22	0	0	2.22	0	DNA polymerase complex
* * GO_0005656(15)	73.33	11.43	0	0.95	0	14.29	0	pre-replicative complex
* * GO_0000932(7)	90.48	4.76	4.76	0	0	0	0	cytoplasmic mRNA processing body
* * GO_0005744(9)	94.44	2.78	2.78	0	0	0	0	mitochondrial inner membrane presequence translocase complex
* * GO_0008180(6)	80	20	0	0	0	0	0	signalosome complex
* * GO_0000307(10)	31.11	17.78	24.44	15.56	4.44	6.67	0	cyclin-dependent protein kinase holoenzyme complex
* * GO_0042555(6)	0	0	0	0	0	100	0	MCM complex
* * GO_0005852(7)	85.71	9.52	4.76	0	0	0	0	eukaryotic translation initiation factor 3 complex
* * GO_0000346(7)	85.71	14.29	0	0	0	0	0	transcription export complex
* * GO_0005742(7)	100	0	0	0	0	0	0	mitochondrial outer membrane translocase complex
* * GO_0005663(10)	44.44	20	8.89	11.11	8.89	6.67	0	DNA replication factor C complex
* * GO_0030008(10)	91.11	6.67	2.22	0	0	0	0	TRAPP complex
* * GO_0008023(17)	86.76	13.24	0	0	0	0	0	transcription elongation factor complex
* * GO_0005832(11)	40	7.27	0	0	9.09	41.82	1.82	chaperonin-containing T-complex
* * GO_0005658(6)	80	20	0	0	0	0	0	alpha DNA polymerase
* * GO_0008250(9)	88.89	8.33	2.78	0	0	0	0	oligosaccharyl transferase complex
* GO_0043226(3581)	95.45	4	0.39	0.1	0.04	0.01	0.01	organelle
* * GO_0043233(11)	96.36	1.82	0	0	1.82	0	0	organelle lumen
* * * GO_0005788(6)	93.33	0	0	0	6.67	0	0	endoplasmic reticulum lumen
* * GO_0043229(3581)	95.45	4	0.39	0.1	0.04	0.01	0.01	intracellular organelle
* * * GO_0043232(792)	92.98	5.63	0.9	0.28	0.14	0.05	0.01	intracellular non-membrane-bound organelle
* * * * GO_0005856(187)	84.05	10.53	3.04	1.27	0.67	0.34	0.12	cytoskeleton
* * * * * GO_0030863(52)	85.14	8.82	3.09	1.73	0.3	0.08	0.83	cortical cytoskeleton
* * * * * * GO_0030864(52)	85.14	8.82	3.09	1.73	0.3	0.08	0.83	cortical actin cytoskeleton
* * * * * * * GO_0030478(15)	82.86	9.52	4.76	0.95	0	0	1.9	actin cap
* * * * * * * GO_0030479(38)	83.5	9.25	3.7	2.13	0.57	0.14	0.71	actin cortical patch
* * * * * GO_0015630(93)	78.26	13.79	4.82	1.71	1.19	0.16	0.07	microtubule cytoskeleton
* * * * * * GO_0005875(31)	80	12.47	4.73	1.08	1.29	0.22	0.22	microtubule associated complex
* * * * * * * GO_0042729(9)	97.22	2.78	0	0	0	0	0	DASH complex
* * * * * * * GO_0005871(6)	26.67	0	6.67	13.33	40	6.67	6.67	kinesin complex
* * * * * * GO_0005874(31)	79.35	12.26	4.3	1.29	1.72	0.65	0.43	microtubule
* * * * * * * GO_0005876(20)	75.26	16.32	4.74	1.58	0	1.05	1.05	spindle microtubule
* * * * * * * * GO_0005828(14)	91.21	5.49	0	0	0	2.2	1.1	kinetochore microtubule
* * * * * * * * * GO_0042729(9)	97.22	2.78	0	0	0	0	0	DASH complex
* * * * * * * GO_0005881(12)	87.88	1.52	4.55	0	1.52	3.03	1.52	cytoplasmic microtubule
* * * * * * GO_0005819(76)	75.47	14.91	5.75	2.14	1.44	0.18	0.11	spindle
* * * * * * * GO_0005876(20)	75.26	16.32	4.74	1.58	0	1.05	1.05	spindle microtubule
* * * * * * * * GO_0005828(14)	91.21	5.49	0	0	0	2.2	1.1	kinetochore microtubule
* * * * * * * * * GO_0042729(9)	97.22	2.78	0	0	0	0	0	DASH complex
* * * * * * * GO_0000922(59)	76.62	14.2	5.55	2.05	1.4	0.12	0.06	spindle pole
* * * * * * * * GO_0005816(54)	75.47	14.54	6.08	2.24	1.47	0.14	0.07	spindle pole body
* * * * * * * * * GO_0005824(6)	73.33	20	6.67	0	0	0	0	outer plaque of spindle pole body
* * * * * GO_0015629(88)	84.85	9.09	2.82	1.62	0.68	0.55	0.39	actin cytoskeleton
* * * * * * GO_0030864(52)	85.14	8.82	3.09	1.73	0.3	0.08	0.83	cortical actin cytoskeleton
* * * * * * * GO_0030478(15)	82.86	9.52	4.76	0.95	0	0	1.9	actin cap
* * * * * * * GO_0030479(38)	83.5	9.25	3.7	2.13	0.57	0.14	0.71	actin cortical patch
* * * * * * GO_0030480(21)	71.9	10.95	5.24	2.86	4.76	4.29	0	contractile ring
* * * * * * * GO_0030481(8)	46.43	0	0	0	28.57	25	0	septin ring
* * * * * * * * GO_0000144(8)	46.43	0	0	0	28.57	25	0	septin ring
* * * * * * * GO_0000142(21)	71.9	10.95	5.24	2.86	4.76	4.29	0	contractile ring
* * * * * * * * GO_0000144(8)	46.43	0	0	0	28.57	25	0	septin ring
* * * * * * GO_0005885(7)	95.24	0	0	0	0	4.76	0	Arp2/3 protein complex
* * * * GO_0005840(232)	97.93	1.79	0.07	0.04	0.04	0.09	0.04	ribosome
* * * * * GO_0015935(78)	97.37	1.96	0.17	0.13	0.1	0.2	0.07	small ribosomal subunit
* * * * * * GO_0000314(31)	96.56	3.23	0	0.22	0	0	0	organellar small ribosomal subunit
* * * * * * * GO_0005763(31)	96.56	3.23	0	0.22	0	0	0	mitochondrial small ribosomal subunit
* * * * * * GO_0005843(47)	97.22	1.76	0	0	0.28	0.56	0.19	cytosolic small ribosomal subunit
* * * * * GO_0015934(108)	97.59	1.94	0.1	0.05	0.02	0.19	0.1	large ribosomal subunit
* * * * * * GO_0000315(41)	98.17	1.83	0	0	0	0	0	organellar large ribosomal subunit
* * * * * * * GO_0005762(41)	98.17	1.83	0	0	0	0	0	mitochondrial large ribosomal subunit
* * * * * * GO_0005842(67)	96.61	2.49	0	0.09	0.05	0.5	0.27	cytosolic large ribosomal subunit
* * * * * GO_0005830(129)	97.8	1.77	0	0.02	0.1	0.22	0.1	cytosolic ribosome
* * * * * * GO_0005843(47)	97.22	1.76	0	0	0.28	0.56	0.19	cytosolic small ribosomal subunit
* * * * * * GO_0005842(67)	96.61	2.49	0	0.09	0.05	0.5	0.27	cytosolic large ribosomal subunit
* * * * * GO_0000313(73)	97.45	2.51	0	0.04	0	0	0	organellar ribosome
* * * * * * GO_0005761(73)	97.45	2.51	0	0.04	0	0	0	mitochondrial ribosome
* * * * * * * GO_0005763(31)	96.56	3.23	0	0.22	0	0	0	mitochondrial small ribosomal subunit
* * * * * * * GO_0005762(41)	98.17	1.83	0	0	0	0	0	mitochondrial large ribosomal subunit
* * * * * * GO_0000315(41)	98.17	1.83	0	0	0	0	0	organellar large ribosomal subunit
* * * * * * * GO_0005762(41)	98.17	1.83	0	0	0	0	0	mitochondrial large ribosomal subunit
* * * * * * GO_0000314(31)	96.56	3.23	0	0.22	0	0	0	organellar small ribosomal subunit
* * * * * * * GO_0005763(31)	96.56	3.23	0	0.22	0	0	0	mitochondrial small ribosomal subunit
* * * * GO_0005819(76)	75.47	14.91	5.75	2.14	1.44	0.18	0.11	spindle
* * * * * GO_0005876(20)	75.26	16.32	4.74	1.58	0	1.05	1.05	spindle microtubule
* * * * * * GO_0005828(14)	91.21	5.49	0	0	0	2.2	1.1	kinetochore microtubule
* * * * * * * GO_0042729(9)	97.22	2.78	0	0	0	0	0	DASH complex
* * * * * GO_0000922(59)	76.62	14.2	5.55	2.05	1.4	0.12	0.06	spindle pole
* * * * * * GO_0005816(54)	75.47	14.54	6.08	2.24	1.47	0.14	0.07	spindle pole body
* * * * * * * GO_0005824(6)	73.33	20	6.67	0	0	0	0	outer plaque of spindle pole body
* * * * GO_0005730(216)	89.84	7.59	1.55	0.42	0.47	0.13	0.01	nucleolus
* * * * * GO_0030685(8)	71.43	14.29	10.71	3.57	0	0	0	nucleolar preribosome
* * * * * GO_0005655(9)	97.22	2.78	0	0	0	0	0	nucleolar ribonuclease P complex
* * * * * GO_0000120(9)	97.22	2.78	0	0	0	0	0	RNA polymerase I transcription factor complex
* * * * * GO_0005736(14)	94.51	5.49	0	0	0	0	0	DNA-directed RNA polymerase I complex
* * * * * GO_0005732(56)	89.22	5.78	2.47	1.23	0.91	0.39	0	small nucleolar ribonucleoprotein complex
* * * * * GO_0000172(10)	95.56	4.44	0	0	0	0	0	ribonuclease MRP complex
* * * * GO_0005694(202)	88.18	9.33	1.51	0.52	0.26	0.19	0.01	chromosome
* * * * * GO_0008278(6)	40	46.67	6.67	0	0	6.67	0	cohesin complex
* * * * * * GO_0000798(6)	40	46.67	6.67	0	0	6.67	0	nuclear cohesin complex
* * * * * GO_0005657(40)	86.92	8.33	1.03	0.64	0.64	2.31	0.13	replication fork
* * * * * * GO_0030894(27)	84.62	9.69	1.99	1.42	1.42	0.85	0	replisome
* * * * * * * GO_0005658(6)	80	20	0	0	0	0	0	alpha DNA polymerase
* * * * * * * GO_0005663(10)	44.44	20	8.89	11.11	8.89	6.67	0	DNA replication factor C complex
* * * * * * GO_0042555(6)	0	0	0	0	0	100	0	MCM complex
* * * * * GO_0000808(6)	73.33	26.67	0	0	0	0	0	origin recognition complex
* * * * * * GO_0005664(6)	73.33	26.67	0	0	0	0	0	nuclear origin of replication recognition complex
* * * * * GO_0000793(72)	77.39	14.83	3.87	2.11	1.17	0.63	0	condensed chromosome
* * * * * * GO_0000794(68)	77.44	15.06	3.99	2.11	0.7	0.7	0	condensed nuclear chromosome
* * * * * * * GO_0000780(45)	81.82	13.23	3.23	1.21	0.4	0.1	0	condensed nuclear chromosome, pericentric region
* * * * * * * * GO_0000778(43)	80.84	13.84	3.54	1.22	0.44	0.11	0	condensed nuclear chromosome kinetochore
* * * * * * * * * GO_0042729(9)	97.22	2.78	0	0	0	0	0	DASH complex
* * * * * * * GO_0000798(6)	40	46.67	6.67	0	0	6.67	0	nuclear cohesin complex
* * * * * * GO_0000779(45)	81.82	13.23	3.23	1.21	0.4	0.1	0	condensed chromosome, pericentric region
* * * * * * * GO_0000780(45)	81.82	13.23	3.23	1.21	0.4	0.1	0	condensed nuclear chromosome, pericentric region
* * * * * * * * GO_0000778(43)	80.84	13.84	3.54	1.22	0.44	0.11	0	condensed nuclear chromosome kinetochore
* * * * * * * * * GO_0042729(9)	97.22	2.78	0	0	0	0	0	DASH complex
* * * * * * * GO_0000777(43)	80.84	13.84	3.54	1.22	0.44	0.11	0	condensed chromosome kinetochore
* * * * * * * * GO_0000778(43)	80.84	13.84	3.54	1.22	0.44	0.11	0	condensed nuclear chromosome kinetochore
* * * * * * * * * GO_0042729(9)	97.22	2.78	0	0	0	0	0	DASH complex
* * * * * GO_0000785(36)	91.27	6.83	0.48	0	0.95	0.48	0	chromatin
* * * * * * GO_0000792(7)	71.43	23.81	4.76	0	0	0	0	heterochromatin
* * * * * * * GO_0005720(7)	71.43	23.81	4.76	0	0	0	0	nuclear heterochromatin
* * * * * * * * GO_0005724(7)	71.43	23.81	4.76	0	0	0	0	nuclear telomeric heterochromatin
* * * * * * GO_0000790(31)	90.75	7.53	0.65	0	0.65	0.43	0	nuclear chromatin
* * * * * * * GO_0005720(7)	71.43	23.81	4.76	0	0	0	0	nuclear heterochromatin
* * * * * * * * GO_0005724(7)	71.43	23.81	4.76	0	0	0	0	nuclear telomeric heterochromatin
* * * * * * * GO_0000788(9)	77.78	16.67	0	0	0	5.56	0	nuclear nucleosome
* * * * * * GO_0000786(11)	80	10.91	0	0	3.64	5.45	0	nucleosome
* * * * * * * GO_0000788(9)	77.78	16.67	0	0	0	5.56	0	nuclear nucleosome
* * * * * GO_0000781(27)	92.59	6.27	0.85	0.28	0	0	0	chromosome, telomeric region
* * * * * * GO_0000784(23)	91.3	7.11	1.19	0.4	0	0	0	nuclear chromosome, telomeric region
* * * * * * * GO_0000783(11)	87.27	10.91	0	1.82	0	0	0	nuclear telomere cap complex
* * * * * * * GO_0005724(7)	71.43	23.81	4.76	0	0	0	0	nuclear telomeric heterochromatin
* * * * * * GO_0000782(11)	87.27	10.91	0	1.82	0	0	0	telomere cap complex
* * * * * * * GO_0000783(11)	87.27	10.91	0	1.82	0	0	0	nuclear telomere cap complex
* * * * * GO_0000775(57)	82.46	12.91	3.32	0.94	0.31	0.06	0	chromosome, pericentric region
* * * * * * GO_0000779(45)	81.82	13.23	3.23	1.21	0.4	0.1	0	condensed chromosome, pericentric region
* * * * * * * GO_0000780(45)	81.82	13.23	3.23	1.21	0.4	0.1	0	condensed nuclear chromosome, pericentric region
* * * * * * * * GO_0000778(43)	80.84	13.84	3.54	1.22	0.44	0.11	0	condensed nuclear chromosome kinetochore
* * * * * * * * * GO_0042729(9)	97.22	2.78	0	0	0	0	0	DASH complex
* * * * * * * GO_0000777(43)	80.84	13.84	3.54	1.22	0.44	0.11	0	condensed chromosome kinetochore
* * * * * * * * GO_0000778(43)	80.84	13.84	3.54	1.22	0.44	0.11	0	condensed nuclear chromosome kinetochore
* * * * * * * * * GO_0042729(9)	97.22	2.78	0	0	0	0	0	DASH complex
* * * * * * GO_0000776(52)	82.58	12.44	3.77	0.83	0.3	0.08	0	kinetochore
* * * * * * * GO_0000777(43)	80.84	13.84	3.54	1.22	0.44	0.11	0	condensed chromosome kinetochore
* * * * * * * * GO_0000778(43)	80.84	13.84	3.54	1.22	0.44	0.11	0	condensed nuclear chromosome kinetochore
* * * * * * * * * GO_0042729(9)	97.22	2.78	0	0	0	0	0	DASH complex
* * * * * GO_0000228(141)	86.35	10.61	1.89	0.68	0.26	0.19	0.01	nuclear chromosome
* * * * * * GO_0000794(68)	77.44	15.06	3.99	2.11	0.7	0.7	0	condensed nuclear chromosome
* * * * * * * GO_0000780(45)	81.82	13.23	3.23	1.21	0.4	0.1	0	condensed nuclear chromosome, pericentric region
* * * * * * * * GO_0000778(43)	80.84	13.84	3.54	1.22	0.44	0.11	0	condensed nuclear chromosome kinetochore
* * * * * * * * * GO_0042729(9)	97.22	2.78	0	0	0	0	0	DASH complex
* * * * * * * GO_0000798(6)	40	46.67	6.67	0	0	6.67	0	nuclear cohesin complex
* * * * * * GO_0000790(31)	90.75	7.53	0.65	0	0.65	0.43	0	nuclear chromatin
* * * * * * * GO_0005720(7)	71.43	23.81	4.76	0	0	0	0	nuclear heterochromatin
* * * * * * * * GO_0005724(7)	71.43	23.81	4.76	0	0	0	0	nuclear telomeric heterochromatin
* * * * * * * GO_0000788(9)	77.78	16.67	0	0	0	5.56	0	nuclear nucleosome
* * * * * * GO_0000784(23)	91.3	7.11	1.19	0.4	0	0	0	nuclear chromosome, telomeric region
* * * * * * * GO_0000783(11)	87.27	10.91	0	1.82	0	0	0	nuclear telomere cap complex
* * * * * * * GO_0005724(7)	71.43	23.81	4.76	0	0	0	0	nuclear telomeric heterochromatin
* * * * * * GO_0005664(6)	73.33	26.67	0	0	0	0	0	nuclear origin of replication recognition complex
* * * GO_0043231(3299)	95.5	3.99	0.36	0.09	0.04	0.01	0.01	intracellular membrane-bound organelle
* * * * GO_0042579(47)	96.11	2.68	0.19	0.46	0.09	0.28	0.19	microbody
* * * * * GO_0005777(47)	96.11	2.68	0.19	0.46	0.09	0.28	0.19	peroxisome
* * * * * * GO_0005778(18)	91.5	4.58	0	1.96	0.65	0.65	0.65	peroxisomal membrane
* * * * * * * GO_0031231(6)	73.33	0	0	13.33	0	6.67	6.67	intrinsic to peroxisomal membrane
* * * * * * * * GO_0005779(6)	73.33	0	0	13.33	0	6.67	6.67	integral to peroxisomal membrane
* * * * GO_0016023(69)	92.67	5.03	0.77	0.6	0.34	0.3	0.3	cytoplasmic membrane-bound vesicle
* * * * * GO_0030135(46)	91.98	5.02	1.06	1.06	0.29	0.39	0.19	coated vesicle
* * * * * * GO_0030138(23)	91.3	3.56	1.19	2.37	0	1.19	0.4	COPII-coated vesicle
* * * * * * * GO_0030127(8)	64.29	10.71	7.14	7.14	0	7.14	3.57	COPII vesicle coat
* * * * * * GO_0030137(10)	91.11	4.44	0	2.22	0	2.22	0	COPI-coated vesicle
* * * * * * * GO_0030126(7)	80.95	9.52	0	4.76	0	4.76	0	COPI vesicle coat
* * * * * * GO_0030136(13)	82.05	10.26	3.85	1.28	1.28	0	1.28	clathrin-coated vesicle
* * * * * * * GO_0030125(9)	72.22	13.89	8.33	2.78	2.78	0	0	clathrin vesicle coat
* * * * * * * GO_0030140(7)	71.43	9.52	9.52	0	4.76	0	4.76	trans-Golgi network transport vesicle
* * * * * * GO_0030120(26)	82.46	10.15	3.08	2.15	0.92	0.92	0.31	vesicle coat
* * * * * * * GO_0030127(8)	64.29	10.71	7.14	7.14	0	7.14	3.57	COPII vesicle coat
* * * * * * * GO_0030125(9)	72.22	13.89	8.33	2.78	2.78	0	0	clathrin vesicle coat
* * * * * * * GO_0030126(7)	80.95	9.52	0	4.76	0	4.76	0	COPI vesicle coat
* * * * * GO_0030133(11)	83.64	7.27	3.64	0	3.64	0	1.82	transport vesicle
* * * * * * GO_0030140(7)	71.43	9.52	9.52	0	4.76	0	4.76	trans-Golgi network transport vesicle
* * * * * GO_0005798(15)	84.76	7.62	1.9	0	2.86	0	2.86	Golgi vesicle
* * * * * * GO_0030140(7)	71.43	9.52	9.52	0	4.76	0	4.76	trans-Golgi network transport vesicle
* * * * GO_0005794(122)	92.56	5.47	1.06	0.37	0.28	0.09	0.16	Golgi apparatus
* * * * * GO_0005801(13)	91.03	6.41	1.28	0	0	1.28	0	Golgi cis-face
* * * * * * GO_0030008(10)	91.11	6.67	2.22	0	0	0	0	TRAPP complex
* * * * * GO_0005798(15)	84.76	7.62	1.9	0	2.86	0	2.86	Golgi vesicle
* * * * * * GO_0030140(7)	71.43	9.52	9.52	0	4.76	0	4.76	trans-Golgi network transport vesicle
* * * * * GO_0005795(14)	90.11	2.2	1.1	1.1	1.1	2.2	2.2	Golgi stack
* * * * * * GO_0000137(10)	84.44	2.22	0	2.22	2.22	4.44	4.44	Golgi cis cisterna
* * * * * * * GO_0000136(6)	66.67	6.67	0	6.67	0	13.33	6.67	alpha-1,6-mannosyltransferase complex
* * * * * GO_0000139(22)	93.94	4.76	0	0.87	0	0	0.43	Golgi membrane
* * * * * * GO_0031228(7)	95.24	0	0	4.76	0	0	0	intrinsic to Golgi membrane
* * * * * * * GO_0030173(7)	95.24	0	0	4.76	0	0	0	integral to Golgi membrane
* * * * * GO_0017119(8)	35.71	50	14.29	0	0	0	0	Golgi transport complex
* * * * * GO_0005802(9)	91.67	2.78	2.78	0	0	0	2.78	Golgi trans face
* * * * GO_0005783(350)	96.78	2.78	0.17	0.08	0.09	0.07	0.04	endoplasmic reticulum
* * * * * GO_0005791(11)	94.55	1.82	0	0	1.82	1.82	0	rough endoplasmic reticulum
* * * * * * GO_0030867(11)	94.55	1.82	0	0	1.82	1.82	0	rough endoplasmic reticulum membrane
* * * * * * * GO_0031205(7)	100	0	0	0	0	0	0	Sec complex
* * * * * GO_0005789(108)	96.9	2.79	0.1	0.05	0.05	0.07	0.03	endoplasmic reticulum membrane
* * * * * * GO_0031227(21)	95.71	3.33	0	0.48	0	0.48	0	intrinsic to endoplasmic reticulum membrane
* * * * * * * GO_0030176(21)	95.71	3.33	0	0.48	0	0.48	0	integral to endoplasmic reticulum membrane
* * * * * * GO_0030867(11)	94.55	1.82	0	0	1.82	1.82	0	rough endoplasmic reticulum membrane
* * * * * * * GO_0031205(7)	100	0	0	0	0	0	0	Sec complex
* * * * * * GO_0008250(9)	88.89	8.33	2.78	0	0	0	0	oligosaccharyl transferase complex
* * * * * GO_0000502(47)	87.42	3.7	3.24	1.48	2.59	1.48	0.09	proteasome complex
* * * * * * GO_0005839(16)	27.5	15	25	13.33	18.33	0	0.83	proteasome core complex
* * * * * * * GO_0019773(7)	0	0	0	9.52	90.48	0	0	proteasome core complex, alpha-subunit complex
* * * * * * * GO_0019774(7)	4.76	14.29	33.33	33.33	14.29	0	0	proteasome core complex, beta-subunit complex
* * * * * * GO_0005838(23)	88.54	3.56	1.58	0	0.4	5.93	0	proteasome regulatory particle
* * * * * * * GO_0008541(10)	80	11.11	8.89	0	0	0	0	proteasome regulatory particle, lid subcomplex
* * * * * * * GO_0008540(9)	55.56	0	0	0	2.78	41.67	0	proteasome regulatory particle, base subcomplex
* * * * * GO_0005788(6)	93.33	0	0	0	6.67	0	0	endoplasmic reticulum lumen
* * * * GO_0005773(182)	96.14	3.33	0.21	0.07	0.07	0.05	0.13	vacuole
* * * * * GO_0005774(94)	95.08	4.1	0.25	0.11	0.16	0.16	0.14	vacuolar membrane
* * * * * * GO_0016471(14)	92.31	2.2	0	1.1	3.3	0	1.1	hydrogen-translocating V-type ATPase complex
* * * * * * * GO_0000220(6)	73.33	0	0	6.67	13.33	0	6.67	hydrogen-transporting ATPase V0 domain
* * * * * * * GO_0000221(8)	89.29	7.14	0	0	3.57	0	0	hydrogen-transporting ATPase V1 domain
* * * * * * GO_0000329(61)	95.08	4.37	0.27	0.05	0.16	0	0.05	vacuolar membrane
* * * * * * GO_0030897(6)	53.33	33.33	13.33	0	0	0	0	HOPS complex
* * * * * GO_0000323(140)	96.04	3.44	0.23	0.05	0.07	0.01	0.15	lytic vacuole
* * * * * * GO_0000324(140)	96.04	3.44	0.23	0.05	0.07	0.01	0.15	vacuole
* * * * * * * GO_0000329(61)	95.08	4.37	0.27	0.05	0.16	0	0.05	vacuolar membrane
* * * * * GO_0000322(140)	96.04	3.44	0.23	0.05	0.07	0.01	0.15	storage vacuole
* * * * * * GO_0000324(140)	96.04	3.44	0.23	0.05	0.07	0.01	0.15	vacuole
* * * * * * * GO_0000329(61)	95.08	4.37	0.27	0.05	0.16	0	0.05	vacuolar membrane
* * * * GO_0005768(62)	91.75	6.19	1.27	0.32	0.05	0.26	0.16	endosome
* * * * * GO_0005770(12)	92.42	1.52	1.52	0	1.52	3.03	0	late endosome
* * * * * GO_0010008(14)	87.91	9.89	1.1	1.1	0	0	0	endosome membrane
* * * * GO_0005739(950)	96.75	2.93	0.17	0.06	0.06	0.01	0.01	mitochondrion
* * * * * GO_0005759(148)	97.44	2.37	0.09	0.01	0.03	0.02	0.05	mitochondrial matrix
* * * * * * GO_0005761(73)	97.45	2.51	0	0.04	0	0	0	mitochondrial ribosome
* * * * * * * GO_0005763(31)	96.56	3.23	0	0.22	0	0	0	mitochondrial small ribosomal subunit
* * * * * * * GO_0005762(41)	98.17	1.83	0	0	0	0	0	mitochondrial large ribosomal subunit
* * * * * * GO_0042645(22)	94.37	5.19	0	0	0	0	0.43	mitochondrial nucleoid
* * * * * GO_0005740(190)	96.93	2.17	0.16	0.22	0.42	0.06	0.05	mitochondrial membrane
* * * * * * GO_0005743(142)	97.07	2.06	0.11	0.2	0.43	0.07	0.06	mitochondrial inner membrane
* * * * * * * GO_0005753(19)	97.66	1.17	0	0	1.17	0	0	proton-transporting ATP synthase complex
* * * * * * * * GO_0000276(11)	98.18	1.82	0	0	0	0	0	proton-transporting ATP synthase complex, coupling factor F
* * * * * * * GO_0005746(26)	96.92	2.15	0.62	0	0	0.31	0	mitochondrial electron transport chain
* * * * * * * * GO_0005750(10)	95.56	2.22	2.22	0	0	0	0	respiratory chain complex III
* * * * * * * * GO_0005751(12)	96.97	1.52	0	0	0	1.52	0	respiratory chain complex IV
* * * * * * * GO_0005744(9)	94.44	2.78	2.78	0	0	0	0	mitochondrial inner membrane presequence translocase complex
* * * * * * GO_0005741(35)	96.3	2.69	0.5	0	0	0.17	0.34	mitochondrial outer membrane
* * * * * * * GO_0005742(7)	100	0	0	0	0	0	0	mitochondrial outer membrane translocase complex
* * * * * GO_0005758(24)	94.93	2.17	1.81	0.36	0.36	0.36	0	mitochondrial intermembrane space
* * * * GO_0005634(1814)	93.33	5.67	0.71	0.18	0.08	0.02	0.01	nucleus
* * * * * GO_0030532(58)	91.65	5.26	2.24	0.67	0.12	0.06	0	small nuclear ribonucleoprotein complex
* * * * * * GO_0005688(7)	33.33	19.05	42.86	4.76	0	0	0	snRNP U6
* * * * * * GO_0005685(10)	91.11	4.44	0	4.44	0	0	0	snRNP U1
* * * * * * GO_0046540(26)	81.54	8.92	8.92	0.62	0	0	0	U4/U6 x U5 tri-snRNP complex
* * * * * * GO_0005686(11)	85.45	9.09	3.64	1.82	0	0	0	snRNP U2
* * * * * GO_0005730(216)	89.84	7.59	1.55	0.42	0.47	0.13	0.01	nucleolus
* * * * * * GO_0030685(8)	71.43	14.29	10.71	3.57	0	0	0	nucleolar preribosome
* * * * * * GO_0005655(9)	97.22	2.78	0	0	0	0	0	nucleolar ribonuclease P complex
* * * * * * GO_0000120(9)	97.22	2.78	0	0	0	0	0	RNA polymerase I transcription factor complex
* * * * * * GO_0005736(14)	94.51	5.49	0	0	0	0	0	DNA-directed RNA polymerase I complex
* * * * * * GO_0005732(56)	89.22	5.78	2.47	1.23	0.91	0.39	0	small nucleolar ribonucleoprotein complex
* * * * * * GO_0000172(10)	95.56	4.44	0	0	0	0	0	ribonuclease MRP complex
* * * * * GO_0005681(67)	91.45	6.2	1.4	0.5	0.14	0.05	0.27	spliceosome complex
* * * * * * GO_0005684(30)	90.57	5.06	2.76	1.61	0	0	0	major
* * * * * * * GO_0005688(7)	33.33	19.05	42.86	4.76	0	0	0	snRNP U6
* * * * * * * GO_0005685(10)	91.11	4.44	0	4.44	0	0	0	snRNP U1
* * * * * * * GO_0005686(11)	85.45	9.09	3.64	1.82	0	0	0	snRNP U2
* * * * * * GO_0000243(14)	92.31	2.2	3.3	2.2	0	0	0	commitment complex
* * * * * GO_0005654(311)	90.87	7.45	1.07	0.35	0.16	0.04	0.06	nucleoplasm
* * * * * * GO_0035097(8)	85.71	3.57	3.57	3.57	3.57	0	0	histone methyltransferase complex
* * * * * * * GO_0048188(8)	85.71	3.57	3.57	3.57	3.57	0	0	COMPASS complex
* * * * * * GO_0016591(73)	92.77	6.16	0.88	0.15	0.04	0	0	DNA-directed RNA polymerase II, holoenzyme
* * * * * * * GO_0000119(20)	91.05	7.37	1.05	0.53	0	0	0	mediator complex
* * * * * * * GO_0005669(16)	91.67	5.83	1.67	0	0.83	0	0	transcription factor TFIID complex
* * * * * * * GO_0005665(12)	95.45	4.55	0	0	0	0	0	DNA-directed RNA polymerase II, core complex
* * * * * * * GO_0005675(9)	94.44	5.56	0	0	0	0	0	transcription factor TFIIH complex
* * * * * * GO_0016585(71)	87.36	8.93	1.61	0.85	0.52	0.08	0.64	chromatin remodeling complex
* * * * * * * GO_0016586(16)	87.5	5.83	1.67	2.5	1.67	0	0.83	RSC complex
* * * * * * * GO_0048188(8)	85.71	3.57	3.57	3.57	3.57	0	0	COMPASS complex
* * * * * * * GO_0031011(11)	72.73	12.73	5.45	3.64	1.82	3.64	0	INO80 complex
* * * * * * * GO_0000812(13)	88.46	6.41	0	1.28	1.28	2.56	0	SWR1 complex
* * * * * * * GO_0016514(10)	86.67	13.33	0	0	0	0	0	SWI/SNF complex
* * * * * * * GO_0005677(8)	75	14.29	3.57	3.57	3.57	0	0	chromatin silencing complex
* * * * * * GO_0005849(20)	93.68	3.68	0.53	1.58	0.53	0	0	mRNA cleavage factor complex
* * * * * * * GO_0005847(15)	92.38	4.76	0	1.9	0.95	0	0	mRNA cleavage and polyadenylation specificity factor complex
* * * * * * GO_0005667(121)	91.12	7.36	1.07	0.21	0.19	0.04	0.01	transcription factor complex
* * * * * * * GO_0030014(12)	86.36	10.61	1.52	0	1.52	0	0	CCR4-NOT complex
* * * * * * * * GO_0030015(7)	76.19	14.29	4.76	0	4.76	0	0	CCR4-NOT core complex
* * * * * * * GO_0000123(38)	91.47	6.54	1	0.57	0.14	0.28	0	histone acetyltransferase complex
* * * * * * * * GO_0043189(12)	86.36	12.12	1.52	0	0	0	0	H4/H2A histone acetyltransferase complex
* * * * * * * * GO_0000124(17)	90.44	6.62	2.21	0.74	0	0	0	SAGA complex
* * * * * * * * GO_0046695(14)	93.41	5.49	0	1.1	0	0	0	SLIK
* * * * * * * GO_0000120(9)	97.22	2.78	0	0	0	0	0	RNA polymerase I transcription factor complex
* * * * * * * GO_0000118(20)	82.11	10.53	3.68	0	2.63	0.53	0.53	histone deacetylase complex
* * * * * * * GO_0005675(9)	94.44	5.56	0	0	0	0	0	transcription factor TFIIH complex
* * * * * * * GO_0000127(6)	100	0	0	0	0	0	0	transcription factor TFIIIC complex
* * * * * * * GO_0005669(16)	91.67	5.83	1.67	0	0.83	0	0	transcription factor TFIID complex
* * * * * * GO_0008023(17)	86.76	13.24	0	0	0	0	0	transcription elongation factor complex
* * * * * * GO_0042555(6)	0	0	0	0	0	100	0	MCM complex
* * * * * * GO_0005666(17)	93.38	6.62	0	0	0	0	0	DNA-directed RNA polymerase III complex
* * * * * * GO_0005656(15)	73.33	11.43	0	0.95	0	14.29	0	pre-replicative complex
* * * * * GO_0005635(97)	90.08	7.02	1.1	0.77	0.62	0.21	0.19	nuclear membrane
* * * * * * GO_0005643(48)	82.36	10.73	2.04	1.77	1.86	0.71	0.53	nuclear pore
* * * * * * GO_0005637(6)	86.67	13.33	0	0	0	0	0	nuclear inner membrane
* * * * * GO_0000502(47)	87.42	3.7	3.24	1.48	2.59	1.48	0.09	proteasome complex
* * * * * * GO_0005839(16)	27.5	15	25	13.33	18.33	0	0.83	proteasome core complex
* * * * * * * GO_0019773(7)	0	0	0	9.52	90.48	0	0	proteasome core complex, alpha-subunit complex
* * * * * * * GO_0019774(7)	4.76	14.29	33.33	33.33	14.29	0	0	proteasome core complex, beta-subunit complex
* * * * * * GO_0005838(23)	88.54	3.56	1.58	0	0.4	5.93	0	proteasome regulatory particle
* * * * * * * GO_0008540(9)	55.56	0	0	0	2.78	41.67	0	proteasome regulatory particle, base subcomplex
* * * * * * * GO_0008541(10)	80	11.11	8.89	0	0	0	0	proteasome regulatory particle, lid subcomplex
* * * * * GO_0000228(141)	86.35	10.61	1.89	0.68	0.26	0.19	0.01	nuclear chromosome
* * * * * * GO_0000794(68)	77.44	15.06	3.99	2.11	0.7	0.7	0	condensed nuclear chromosome
* * * * * * * GO_0000780(45)	81.82	13.23	3.23	1.21	0.4	0.1	0	condensed nuclear chromosome, pericentric region
* * * * * * * * GO_0000778(43)	80.84	13.84	3.54	1.22	0.44	0.11	0	condensed nuclear chromosome kinetochore
* * * * * * * * * GO_0042729(9)	97.22	2.78	0	0	0	0	0	DASH complex
* * * * * * * GO_0000798(6)	40	46.67	6.67	0	0	6.67	0	nuclear cohesin complex
* * * * * * GO_0000790(31)	90.75	7.53	0.65	0	0.65	0.43	0	nuclear chromatin
* * * * * * * GO_0005720(7)	71.43	23.81	4.76	0	0	0	0	nuclear heterochromatin
* * * * * * * * GO_0005724(7)	71.43	23.81	4.76	0	0	0	0	nuclear telomeric heterochromatin
* * * * * * * GO_0000788(9)	77.78	16.67	0	0	0	5.56	0	nuclear nucleosome
* * * * * * GO_0000784(23)	91.3	7.11	1.19	0.4	0	0	0	nuclear chromosome, telomeric region
* * * * * * * GO_0005724(7)	71.43	23.81	4.76	0	0	0	0	nuclear telomeric heterochromatin
* * * * * * * GO_0000783(11)	87.27	10.91	0	1.82	0	0	0	nuclear telomere cap complex
* * * * * * GO_0005664(6)	73.33	26.67	0	0	0	0	0	nuclear origin of replication recognition complex
* * * * * GO_0000152(23)	90.51	5.14	0.79	0.79	1.98	0.79	0	nuclear ubiquitin ligase complex
* * * * * * GO_0005680(15)	95.24	0.95	0	0.95	1.9	0.95	0	anaphase-promoting complex
* * * * * GO_0000109(19)	90.64	7.02	2.34	0	0	0	0	nucleotide excision repair complex
* * * * * * GO_0000112(7)	85.71	9.52	4.76	0	0	0	0	nucleotide excision repair factor 3 complex
* * * * * GO_0000176(12)	90.91	6.06	3.03	0	0	0	0	nuclear exosome
* * * * * GO_0000346(7)	85.71	14.29	0	0	0	0	0	transcription export complex
* * * * * GO_0008180(6)	80	20	0	0	0	0	0	signalosome complex
* * * GO_0031410(69)	92.67	5.03	0.77	0.6	0.34	0.3	0.3	cytoplasmic vesicle
* * * * GO_0016023(69)	92.67	5.03	0.77	0.6	0.34	0.3	0.3	cytoplasmic membrane-bound vesicle
* * * * * GO_0030135(46)	91.98	5.02	1.06	1.06	0.29	0.39	0.19	coated vesicle
* * * * * * GO_0030138(23)	91.3	3.56	1.19	2.37	0	1.19	0.4	COPII-coated vesicle
* * * * * * * GO_0030127(8)	64.29	10.71	7.14	7.14	0	7.14	3.57	COPII vesicle coat
* * * * * * GO_0030137(10)	91.11	4.44	0	2.22	0	2.22	0	COPI-coated vesicle
* * * * * * * GO_0030126(7)	80.95	9.52	0	4.76	0	4.76	0	COPI vesicle coat
* * * * * * GO_0030136(13)	82.05	10.26	3.85	1.28	1.28	0	1.28	clathrin-coated vesicle
* * * * * * * GO_0030125(9)	72.22	13.89	8.33	2.78	2.78	0	0	clathrin vesicle coat
* * * * * * * GO_0030140(7)	71.43	9.52	9.52	0	4.76	0	4.76	trans-Golgi network transport vesicle
* * * * * * GO_0030120(26)	82.46	10.15	3.08	2.15	0.92	0.92	0.31	vesicle coat
* * * * * * * GO_0030127(8)	64.29	10.71	7.14	7.14	0	7.14	3.57	COPII vesicle coat
* * * * * * * GO_0030125(9)	72.22	13.89	8.33	2.78	2.78	0	0	clathrin vesicle coat
* * * * * * * GO_0030126(7)	80.95	9.52	0	4.76	0	4.76	0	COPI vesicle coat
* * * * * GO_0030133(11)	83.64	7.27	3.64	0	3.64	0	1.82	transport vesicle
* * * * * * GO_0030140(7)	71.43	9.52	9.52	0	4.76	0	4.76	trans-Golgi network transport vesicle
* * * * * GO_0005798(15)	84.76	7.62	1.9	0	2.86	0	2.86	Golgi vesicle
* * * * * * GO_0030140(7)	71.43	9.52	9.52	0	4.76	0	4.76	trans-Golgi network transport vesicle
* * GO_0043228(792)	92.98	5.63	0.9	0.28	0.14	0.05	0.01	non-membrane-bound organelle
* * * GO_0043232(792)	92.98	5.63	0.9	0.28	0.14	0.05	0.01	intracellular non-membrane-bound organelle
* * * * GO_0005856(187)	84.05	10.53	3.04	1.27	0.67	0.34	0.12	cytoskeleton
* * * * * GO_0030863(52)	85.14	8.82	3.09	1.73	0.3	0.08	0.83	cortical cytoskeleton
* * * * * * GO_0030864(52)	85.14	8.82	3.09	1.73	0.3	0.08	0.83	cortical actin cytoskeleton
* * * * * * * GO_0030479(38)	83.5	9.25	3.7	2.13	0.57	0.14	0.71	actin cortical patch
* * * * * * * GO_0030478(15)	82.86	9.52	4.76	0.95	0	0	1.9	actin cap
* * * * * GO_0015630(93)	78.26	13.79	4.82	1.71	1.19	0.16	0.07	microtubule cytoskeleton
* * * * * * GO_0005875(31)	80	12.47	4.73	1.08	1.29	0.22	0.22	microtubule associated complex
* * * * * * * GO_0042729(9)	97.22	2.78	0	0	0	0	0	DASH complex
* * * * * * * GO_0005871(6)	26.67	0	6.67	13.33	40	6.67	6.67	kinesin complex
* * * * * * GO_0005874(31)	79.35	12.26	4.3	1.29	1.72	0.65	0.43	microtubule
* * * * * * * GO_0005876(20)	75.26	16.32	4.74	1.58	0	1.05	1.05	spindle microtubule
* * * * * * * * GO_0005828(14)	91.21	5.49	0	0	0	2.2	1.1	kinetochore microtubule
* * * * * * * * * GO_0042729(9)	97.22	2.78	0	0	0	0	0	DASH complex
* * * * * * * GO_0005881(12)	87.88	1.52	4.55	0	1.52	3.03	1.52	cytoplasmic microtubule
* * * * * * GO_0005819(76)	75.47	14.91	5.75	2.14	1.44	0.18	0.11	spindle
* * * * * * * GO_0005876(20)	75.26	16.32	4.74	1.58	0	1.05	1.05	spindle microtubule
* * * * * * * * GO_0005828(14)	91.21	5.49	0	0	0	2.2	1.1	kinetochore microtubule
* * * * * * * * * GO_0042729(9)	97.22	2.78	0	0	0	0	0	DASH complex
* * * * * * * GO_0000922(59)	76.62	14.2	5.55	2.05	1.4	0.12	0.06	spindle pole
* * * * * * * * GO_0005816(54)	75.47	14.54	6.08	2.24	1.47	0.14	0.07	spindle pole body
* * * * * * * * * GO_0005824(6)	73.33	20	6.67	0	0	0	0	outer plaque of spindle pole body
* * * * * GO_0015629(88)	84.85	9.09	2.82	1.62	0.68	0.55	0.39	actin cytoskeleton
* * * * * * GO_0030864(52)	85.14	8.82	3.09	1.73	0.3	0.08	0.83	cortical actin cytoskeleton
* * * * * * * GO_0030479(38)	83.5	9.25	3.7	2.13	0.57	0.14	0.71	actin cortical patch
* * * * * * * GO_0030478(15)	82.86	9.52	4.76	0.95	0	0	1.9	actin cap
* * * * * * GO_0030480(21)	71.9	10.95	5.24	2.86	4.76	4.29	0	contractile ring
* * * * * * * GO_0030481(8)	46.43	0	0	0	28.57	25	0	septin ring
* * * * * * * * GO_0000144(8)	46.43	0	0	0	28.57	25	0	septin ring
* * * * * * * GO_0000142(21)	71.9	10.95	5.24	2.86	4.76	4.29	0	contractile ring
* * * * * * * * GO_0000144(8)	46.43	0	0	0	28.57	25	0	septin ring
* * * * * * GO_0005885(7)	95.24	0	0	0	0	4.76	0	Arp2/3 protein complex
* * * * GO_0005840(232)	97.93	1.79	0.07	0.04	0.04	0.09	0.04	ribosome
* * * * * GO_0015935(78)	97.37	1.96	0.17	0.13	0.1	0.2	0.07	small ribosomal subunit
* * * * * * GO_0000314(31)	96.56	3.23	0	0.22	0	0	0	organellar small ribosomal subunit
* * * * * * * GO_0005763(31)	96.56	3.23	0	0.22	0	0	0	mitochondrial small ribosomal subunit
* * * * * * GO_0005843(47)	97.22	1.76	0	0	0.28	0.56	0.19	cytosolic small ribosomal subunit
* * * * * GO_0015934(108)	97.59	1.94	0.1	0.05	0.02	0.19	0.1	large ribosomal subunit
* * * * * * GO_0000315(41)	98.17	1.83	0	0	0	0	0	organellar large ribosomal subunit
* * * * * * * GO_0005762(41)	98.17	1.83	0	0	0	0	0	mitochondrial large ribosomal subunit
* * * * * * GO_0005842(67)	96.61	2.49	0	0.09	0.05	0.5	0.27	cytosolic large ribosomal subunit
* * * * * GO_0005830(129)	97.8	1.77	0	0.02	0.1	0.22	0.1	cytosolic ribosome
* * * * * * GO_0005843(47)	97.22	1.76	0	0	0.28	0.56	0.19	cytosolic small ribosomal subunit
* * * * * * GO_0005842(67)	96.61	2.49	0	0.09	0.05	0.5	0.27	cytosolic large ribosomal subunit
* * * * * GO_0000313(73)	97.45	2.51	0	0.04	0	0	0	organellar ribosome
* * * * * * GO_0005761(73)	97.45	2.51	0	0.04	0	0	0	mitochondrial ribosome
* * * * * * * GO_0005763(31)	96.56	3.23	0	0.22	0	0	0	mitochondrial small ribosomal subunit
* * * * * * * GO_0005762(41)	98.17	1.83	0	0	0	0	0	mitochondrial large ribosomal subunit
* * * * * * GO_0000315(41)	98.17	1.83	0	0	0	0	0	organellar large ribosomal subunit
* * * * * * * GO_0005762(41)	98.17	1.83	0	0	0	0	0	mitochondrial large ribosomal subunit
* * * * * * GO_0000314(31)	96.56	3.23	0	0.22	0	0	0	organellar small ribosomal subunit
* * * * * * * GO_0005763(31)	96.56	3.23	0	0.22	0	0	0	mitochondrial small ribosomal subunit
* * * * GO_0005819(76)	75.47	14.91	5.75	2.14	1.44	0.18	0.11	spindle
* * * * * GO_0005876(20)	75.26	16.32	4.74	1.58	0	1.05	1.05	spindle microtubule
* * * * * * GO_0005828(14)	91.21	5.49	0	0	0	2.2	1.1	kinetochore microtubule
* * * * * * * GO_0042729(9)	97.22	2.78	0	0	0	0	0	DASH complex
* * * * * GO_0000922(59)	76.62	14.2	5.55	2.05	1.4	0.12	0.06	spindle pole
* * * * * * GO_0005816(54)	75.47	14.54	6.08	2.24	1.47	0.14	0.07	spindle pole body
* * * * * * * GO_0005824(6)	73.33	20	6.67	0	0	0	0	outer plaque of spindle pole body
* * * * GO_0005730(216)	89.84	7.59	1.55	0.42	0.47	0.13	0.01	nucleolus
* * * * * GO_0030685(8)	71.43	14.29	10.71	3.57	0	0	0	nucleolar preribosome
* * * * * GO_0005655(9)	97.22	2.78	0	0	0	0	0	nucleolar ribonuclease P complex
* * * * * GO_0000120(9)	97.22	2.78	0	0	0	0	0	RNA polymerase I transcription factor complex
* * * * * GO_0000172(10)	95.56	4.44	0	0	0	0	0	ribonuclease MRP complex
* * * * * GO_0005736(14)	94.51	5.49	0	0	0	0	0	DNA-directed RNA polymerase I complex
* * * * * GO_0005732(56)	89.22	5.78	2.47	1.23	0.91	0.39	0	small nucleolar ribonucleoprotein complex
* * * * GO_0005694(202)	88.18	9.33	1.51	0.52	0.26	0.19	0.01	chromosome
* * * * * GO_0008278(6)	40	46.67	6.67	0	0	6.67	0	cohesin complex
* * * * * * GO_0000798(6)	40	46.67	6.67	0	0	6.67	0	nuclear cohesin complex
* * * * * GO_0005657(40)	86.92	8.33	1.03	0.64	0.64	2.31	0.13	replication fork
* * * * * * GO_0030894(27)	84.62	9.69	1.99	1.42	1.42	0.85	0	replisome
* * * * * * * GO_0005663(10)	44.44	20	8.89	11.11	8.89	6.67	0	DNA replication factor C complex
* * * * * * * GO_0005658(6)	80	20	0	0	0	0	0	alpha DNA polymerase
* * * * * * GO_0042555(6)	0	0	0	0	0	100	0	MCM complex
* * * * * GO_0000808(6)	73.33	26.67	0	0	0	0	0	origin recognition complex
* * * * * * GO_0005664(6)	73.33	26.67	0	0	0	0	0	nuclear origin of replication recognition complex
* * * * * GO_0000793(72)	77.39	14.83	3.87	2.11	1.17	0.63	0	condensed chromosome
* * * * * * GO_0000794(68)	77.44	15.06	3.99	2.11	0.7	0.7	0	condensed nuclear chromosome
* * * * * * * GO_0000780(45)	81.82	13.23	3.23	1.21	0.4	0.1	0	condensed nuclear chromosome, pericentric region
* * * * * * * * GO_0000778(43)	80.84	13.84	3.54	1.22	0.44	0.11	0	condensed nuclear chromosome kinetochore
* * * * * * * * * GO_0042729(9)	97.22	2.78	0	0	0	0	0	DASH complex
* * * * * * * GO_0000798(6)	40	46.67	6.67	0	0	6.67	0	nuclear cohesin complex
* * * * * * GO_0000779(45)	81.82	13.23	3.23	1.21	0.4	0.1	0	condensed chromosome, pericentric region
* * * * * * * GO_0000780(45)	81.82	13.23	3.23	1.21	0.4	0.1	0	condensed nuclear chromosome, pericentric region
* * * * * * * * GO_0000778(43)	80.84	13.84	3.54	1.22	0.44	0.11	0	condensed nuclear chromosome kinetochore
* * * * * * * * * GO_0042729(9)	97.22	2.78	0	0	0	0	0	DASH complex
* * * * * * * GO_0000777(43)	80.84	13.84	3.54	1.22	0.44	0.11	0	condensed chromosome kinetochore
* * * * * * * * GO_0000778(43)	80.84	13.84	3.54	1.22	0.44	0.11	0	condensed nuclear chromosome kinetochore
* * * * * * * * * GO_0042729(9)	97.22	2.78	0	0	0	0	0	DASH complex
* * * * * GO_0000785(36)	91.27	6.83	0.48	0	0.95	0.48	0	chromatin
* * * * * * GO_0000792(7)	71.43	23.81	4.76	0	0	0	0	heterochromatin
* * * * * * * GO_0005720(7)	71.43	23.81	4.76	0	0	0	0	nuclear heterochromatin
* * * * * * * * GO_0005724(7)	71.43	23.81	4.76	0	0	0	0	nuclear telomeric heterochromatin
* * * * * * GO_0000790(31)	90.75	7.53	0.65	0	0.65	0.43	0	nuclear chromatin
* * * * * * * GO_0005720(7)	71.43	23.81	4.76	0	0	0	0	nuclear heterochromatin
* * * * * * * * GO_0005724(7)	71.43	23.81	4.76	0	0	0	0	nuclear telomeric heterochromatin
* * * * * * * GO_0000788(9)	77.78	16.67	0	0	0	5.56	0	nuclear nucleosome
* * * * * * GO_0000786(11)	80	10.91	0	0	3.64	5.45	0	nucleosome
* * * * * * * GO_0000788(9)	77.78	16.67	0	0	0	5.56	0	nuclear nucleosome
* * * * * GO_0000781(27)	92.59	6.27	0.85	0.28	0	0	0	chromosome, telomeric region
* * * * * * GO_0000784(23)	91.3	7.11	1.19	0.4	0	0	0	nuclear chromosome, telomeric region
* * * * * * * GO_0005724(7)	71.43	23.81	4.76	0	0	0	0	nuclear telomeric heterochromatin
* * * * * * * GO_0000783(11)	87.27	10.91	0	1.82	0	0	0	nuclear telomere cap complex
* * * * * * GO_0000782(11)	87.27	10.91	0	1.82	0	0	0	telomere cap complex
* * * * * * * GO_0000783(11)	87.27	10.91	0	1.82	0	0	0	nuclear telomere cap complex
* * * * * GO_0000775(57)	82.46	12.91	3.32	0.94	0.31	0.06	0	chromosome, pericentric region
* * * * * * GO_0000779(45)	81.82	13.23	3.23	1.21	0.4	0.1	0	condensed chromosome, pericentric region
* * * * * * * GO_0000780(45)	81.82	13.23	3.23	1.21	0.4	0.1	0	condensed nuclear chromosome, pericentric region
* * * * * * * * GO_0000778(43)	80.84	13.84	3.54	1.22	0.44	0.11	0	condensed nuclear chromosome kinetochore
* * * * * * * * * GO_0042729(9)	97.22	2.78	0	0	0	0	0	DASH complex
* * * * * * * GO_0000777(43)	80.84	13.84	3.54	1.22	0.44	0.11	0	condensed chromosome kinetochore
* * * * * * * * GO_0000778(43)	80.84	13.84	3.54	1.22	0.44	0.11	0	condensed nuclear chromosome kinetochore
* * * * * * * * * GO_0042729(9)	97.22	2.78	0	0	0	0	0	DASH complex
* * * * * * GO_0000776(52)	82.58	12.44	3.77	0.83	0.3	0.08	0	kinetochore
* * * * * * * GO_0000777(43)	80.84	13.84	3.54	1.22	0.44	0.11	0	condensed chromosome kinetochore
* * * * * * * * GO_0000778(43)	80.84	13.84	3.54	1.22	0.44	0.11	0	condensed nuclear chromosome kinetochore
* * * * * * * * * GO_0042729(9)	97.22	2.78	0	0	0	0	0	DASH complex
* * * * * GO_0000228(141)	86.35	10.61	1.89	0.68	0.26	0.19	0.01	nuclear chromosome
* * * * * * GO_0000794(68)	77.44	15.06	3.99	2.11	0.7	0.7	0	condensed nuclear chromosome
* * * * * * * GO_0000780(45)	81.82	13.23	3.23	1.21	0.4	0.1	0	condensed nuclear chromosome, pericentric region
* * * * * * * * GO_0000778(43)	80.84	13.84	3.54	1.22	0.44	0.11	0	condensed nuclear chromosome kinetochore
* * * * * * * * * GO_0042729(9)	97.22	2.78	0	0	0	0	0	DASH complex
* * * * * * * GO_0000798(6)	40	46.67	6.67	0	0	6.67	0	nuclear cohesin complex
* * * * * * GO_0000790(31)	90.75	7.53	0.65	0	0.65	0.43	0	nuclear chromatin
* * * * * * * GO_0005720(7)	71.43	23.81	4.76	0	0	0	0	nuclear heterochromatin
* * * * * * * * GO_0005724(7)	71.43	23.81	4.76	0	0	0	0	nuclear telomeric heterochromatin
* * * * * * * GO_0000788(9)	77.78	16.67	0	0	0	5.56	0	nuclear nucleosome
* * * * * * GO_0000784(23)	91.3	7.11	1.19	0.4	0	0	0	nuclear chromosome, telomeric region
* * * * * * * GO_0005724(7)	71.43	23.81	4.76	0	0	0	0	nuclear telomeric heterochromatin
* * * * * * * GO_0000783(11)	87.27	10.91	0	1.82	0	0	0	nuclear telomere cap complex
* * * * * * GO_0005664(6)	73.33	26.67	0	0	0	0	0	nuclear origin of replication recognition complex
* * GO_0043227(3299)	95.5	3.99	0.36	0.09	0.04	0.01	0.01	membrane-bound organelle
* * * GO_0043231(3299)	95.5	3.99	0.36	0.09	0.04	0.01	0.01	intracellular membrane-bound organelle
* * * * GO_0042579(47)	96.11	2.68	0.19	0.46	0.09	0.28	0.19	microbody
* * * * * GO_0005777(47)	96.11	2.68	0.19	0.46	0.09	0.28	0.19	peroxisome
* * * * * * GO_0005778(18)	91.5	4.58	0	1.96	0.65	0.65	0.65	peroxisomal membrane
* * * * * * * GO_0031231(6)	73.33	0	0	13.33	0	6.67	6.67	intrinsic to peroxisomal membrane
* * * * * * * * GO_0005779(6)	73.33	0	0	13.33	0	6.67	6.67	integral to peroxisomal membrane
* * * * GO_0016023(69)	92.67	5.03	0.77	0.6	0.34	0.3	0.3	cytoplasmic membrane-bound vesicle
* * * * * GO_0030135(46)	91.98	5.02	1.06	1.06	0.29	0.39	0.19	coated vesicle
* * * * * * GO_0030138(23)	91.3	3.56	1.19	2.37	0	1.19	0.4	COPII-coated vesicle
* * * * * * * GO_0030127(8)	64.29	10.71	7.14	7.14	0	7.14	3.57	COPII vesicle coat
* * * * * * GO_0030137(10)	91.11	4.44	0	2.22	0	2.22	0	COPI-coated vesicle
* * * * * * * GO_0030126(7)	80.95	9.52	0	4.76	0	4.76	0	COPI vesicle coat
* * * * * * GO_0030136(13)	82.05	10.26	3.85	1.28	1.28	0	1.28	clathrin-coated vesicle
* * * * * * * GO_0030125(9)	72.22	13.89	8.33	2.78	2.78	0	0	clathrin vesicle coat
* * * * * * * GO_0030140(7)	71.43	9.52	9.52	0	4.76	0	4.76	trans-Golgi network transport vesicle
* * * * * * GO_0030120(26)	82.46	10.15	3.08	2.15	0.92	0.92	0.31	vesicle coat
* * * * * * * GO_0030127(8)	64.29	10.71	7.14	7.14	0	7.14	3.57	COPII vesicle coat
* * * * * * * GO_0030125(9)	72.22	13.89	8.33	2.78	2.78	0	0	clathrin vesicle coat
* * * * * * * GO_0030126(7)	80.95	9.52	0	4.76	0	4.76	0	COPI vesicle coat
* * * * * GO_0030133(11)	83.64	7.27	3.64	0	3.64	0	1.82	transport vesicle
* * * * * * GO_0030140(7)	71.43	9.52	9.52	0	4.76	0	4.76	trans-Golgi network transport vesicle
* * * * * GO_0005798(15)	84.76	7.62	1.9	0	2.86	0	2.86	Golgi vesicle
* * * * * * GO_0030140(7)	71.43	9.52	9.52	0	4.76	0	4.76	trans-Golgi network transport vesicle
* * * * GO_0005794(122)	92.56	5.47	1.06	0.37	0.28	0.09	0.16	Golgi apparatus
* * * * * GO_0005801(13)	91.03	6.41	1.28	0	0	1.28	0	Golgi cis-face
* * * * * * GO_0030008(10)	91.11	6.67	2.22	0	0	0	0	TRAPP complex
* * * * * GO_0005798(15)	84.76	7.62	1.9	0	2.86	0	2.86	Golgi vesicle
* * * * * * GO_0030140(7)	71.43	9.52	9.52	0	4.76	0	4.76	trans-Golgi network transport vesicle
* * * * * GO_0005795(14)	90.11	2.2	1.1	1.1	1.1	2.2	2.2	Golgi stack
* * * * * * GO_0000137(10)	84.44	2.22	0	2.22	2.22	4.44	4.44	Golgi cis cisterna
* * * * * * * GO_0000136(6)	66.67	6.67	0	6.67	0	13.33	6.67	alpha-1,6-mannosyltransferase complex
* * * * * GO_0000139(22)	93.94	4.76	0	0.87	0	0	0.43	Golgi membrane
* * * * * * GO_0031228(7)	95.24	0	0	4.76	0	0	0	intrinsic to Golgi membrane
* * * * * * * GO_0030173(7)	95.24	0	0	4.76	0	0	0	integral to Golgi membrane
* * * * * GO_0017119(8)	35.71	50	14.29	0	0	0	0	Golgi transport complex
* * * * * GO_0005802(9)	91.67	2.78	2.78	0	0	0	2.78	Golgi trans face
* * * * GO_0005783(350)	96.78	2.78	0.17	0.08	0.09	0.07	0.04	endoplasmic reticulum
* * * * * GO_0005791(11)	94.55	1.82	0	0	1.82	1.82	0	rough endoplasmic reticulum
* * * * * * GO_0030867(11)	94.55	1.82	0	0	1.82	1.82	0	rough endoplasmic reticulum membrane
* * * * * * * GO_0031205(7)	100	0	0	0	0	0	0	Sec complex
* * * * * GO_0005789(108)	96.9	2.79	0.1	0.05	0.05	0.07	0.03	endoplasmic reticulum membrane
* * * * * * GO_0031227(21)	95.71	3.33	0	0.48	0	0.48	0	intrinsic to endoplasmic reticulum membrane
* * * * * * * GO_0030176(21)	95.71	3.33	0	0.48	0	0.48	0	integral to endoplasmic reticulum membrane
* * * * * * GO_0030867(11)	94.55	1.82	0	0	1.82	1.82	0	rough endoplasmic reticulum membrane
* * * * * * * GO_0031205(7)	100	0	0	0	0	0	0	Sec complex
* * * * * * GO_0008250(9)	88.89	8.33	2.78	0	0	0	0	oligosaccharyl transferase complex
* * * * * GO_0000502(47)	87.42	3.7	3.24	1.48	2.59	1.48	0.09	proteasome complex
* * * * * * GO_0005839(16)	27.5	15	25	13.33	18.33	0	0.83	proteasome core complex
* * * * * * * GO_0019773(7)	0	0	0	9.52	90.48	0	0	proteasome core complex, alpha-subunit complex
* * * * * * * GO_0019774(7)	4.76	14.29	33.33	33.33	14.29	0	0	proteasome core complex, beta-subunit complex
* * * * * * GO_0005838(23)	88.54	3.56	1.58	0	0.4	5.93	0	proteasome regulatory particle
* * * * * * * GO_0008540(9)	55.56	0	0	0	2.78	41.67	0	proteasome regulatory particle, base subcomplex
* * * * * * * GO_0008541(10)	80	11.11	8.89	0	0	0	0	proteasome regulatory particle, lid subcomplex
* * * * * GO_0005788(6)	93.33	0	0	0	6.67	0	0	endoplasmic reticulum lumen
* * * * GO_0005773(182)	96.14	3.33	0.21	0.07	0.07	0.05	0.13	vacuole
* * * * * GO_0005774(94)	95.08	4.1	0.25	0.11	0.16	0.16	0.14	vacuolar membrane
* * * * * * GO_0016471(14)	92.31	2.2	0	1.1	3.3	0	1.1	hydrogen-translocating V-type ATPase complex
* * * * * * * GO_0000220(6)	73.33	0	0	6.67	13.33	0	6.67	hydrogen-transporting ATPase V0 domain
* * * * * * * GO_0000221(8)	89.29	7.14	0	0	3.57	0	0	hydrogen-transporting ATPase V1 domain
* * * * * * GO_0000329(61)	95.08	4.37	0.27	0.05	0.16	0	0.05	vacuolar membrane
* * * * * * GO_0030897(6)	53.33	33.33	13.33	0	0	0	0	HOPS complex
* * * * * GO_0000323(140)	96.04	3.44	0.23	0.05	0.07	0.01	0.15	lytic vacuole
* * * * * * GO_0000324(140)	96.04	3.44	0.23	0.05	0.07	0.01	0.15	vacuole
* * * * * * * GO_0000329(61)	95.08	4.37	0.27	0.05	0.16	0	0.05	vacuolar membrane
* * * * * GO_0000322(140)	96.04	3.44	0.23	0.05	0.07	0.01	0.15	storage vacuole
* * * * * * GO_0000324(140)	96.04	3.44	0.23	0.05	0.07	0.01	0.15	vacuole
* * * * * * * GO_0000329(61)	95.08	4.37	0.27	0.05	0.16	0	0.05	vacuolar membrane
* * * * GO_0005768(62)	91.75	6.19	1.27	0.32	0.05	0.26	0.16	endosome
* * * * * GO_0005770(12)	92.42	1.52	1.52	0	1.52	3.03	0	late endosome
* * * * * GO_0010008(14)	87.91	9.89	1.1	1.1	0	0	0	endosome membrane
* * * * GO_0005739(950)	96.75	2.93	0.17	0.06	0.06	0.01	0.01	mitochondrion
* * * * * GO_0005759(148)	97.44	2.37	0.09	0.01	0.03	0.02	0.05	mitochondrial matrix
* * * * * * GO_0005761(73)	97.45	2.51	0	0.04	0	0	0	mitochondrial ribosome
* * * * * * * GO_0005763(31)	96.56	3.23	0	0.22	0	0	0	mitochondrial small ribosomal subunit
* * * * * * * GO_0005762(41)	98.17	1.83	0	0	0	0	0	mitochondrial large ribosomal subunit
* * * * * * GO_0042645(22)	94.37	5.19	0	0	0	0	0.43	mitochondrial nucleoid
* * * * * GO_0005740(190)	96.93	2.17	0.16	0.22	0.42	0.06	0.05	mitochondrial membrane
* * * * * * GO_0005743(142)	97.07	2.06	0.11	0.2	0.43	0.07	0.06	mitochondrial inner membrane
* * * * * * * GO_0005753(19)	97.66	1.17	0	0	1.17	0	0	proton-transporting ATP synthase complex
* * * * * * * * GO_0000276(11)	98.18	1.82	0	0	0	0	0	proton-transporting ATP synthase complex, coupling factor F
* * * * * * * GO_0005746(26)	96.92	2.15	0.62	0	0	0.31	0	mitochondrial electron transport chain
* * * * * * * * GO_0005750(10)	95.56	2.22	2.22	0	0	0	0	respiratory chain complex III
* * * * * * * * GO_0005751(12)	96.97	1.52	0	0	0	1.52	0	respiratory chain complex IV
* * * * * * * GO_0005744(9)	94.44	2.78	2.78	0	0	0	0	mitochondrial inner membrane presequence translocase complex
* * * * * * GO_0005741(35)	96.3	2.69	0.5	0	0	0.17	0.34	mitochondrial outer membrane
* * * * * * * GO_0005742(7)	100	0	0	0	0	0	0	mitochondrial outer membrane translocase complex
* * * * * GO_0005758(24)	94.93	2.17	1.81	0.36	0.36	0.36	0	mitochondrial intermembrane space
* * * * GO_0005634(1814)	93.33	5.67	0.71	0.18	0.08	0.02	0.01	nucleus
* * * * * GO_0030532(58)	91.65	5.26	2.24	0.67	0.12	0.06	0	small nuclear ribonucleoprotein complex
* * * * * * GO_0005688(7)	33.33	19.05	42.86	4.76	0	0	0	snRNP U6
* * * * * * GO_0005685(10)	91.11	4.44	0	4.44	0	0	0	snRNP U1
* * * * * * GO_0005686(11)	85.45	9.09	3.64	1.82	0	0	0	snRNP U2
* * * * * * GO_0046540(26)	81.54	8.92	8.92	0.62	0	0	0	U4/U6 x U5 tri-snRNP complex
* * * * * GO_0005730(216)	89.84	7.59	1.55	0.42	0.47	0.13	0.01	nucleolus
* * * * * * GO_0030685(8)	71.43	14.29	10.71	3.57	0	0	0	nucleolar preribosome
* * * * * * GO_0005655(9)	97.22	2.78	0	0	0	0	0	nucleolar ribonuclease P complex
* * * * * * GO_0000120(9)	97.22	2.78	0	0	0	0	0	RNA polymerase I transcription factor complex
* * * * * * GO_0000172(10)	95.56	4.44	0	0	0	0	0	ribonuclease MRP complex
* * * * * * GO_0005736(14)	94.51	5.49	0	0	0	0	0	DNA-directed RNA polymerase I complex
* * * * * * GO_0005732(56)	89.22	5.78	2.47	1.23	0.91	0.39	0	small nucleolar ribonucleoprotein complex
* * * * * GO_0005681(67)	91.45	6.2	1.4	0.5	0.14	0.05	0.27	spliceosome complex
* * * * * * GO_0005684(30)	90.57	5.06	2.76	1.61	0	0	0	major
* * * * * * * GO_0005688(7)	33.33	19.05	42.86	4.76	0	0	0	snRNP U6
* * * * * * * GO_0005685(10)	91.11	4.44	0	4.44	0	0	0	snRNP U1
* * * * * * * GO_0005686(11)	85.45	9.09	3.64	1.82	0	0	0	snRNP U2
* * * * * * GO_0000243(14)	92.31	2.2	3.3	2.2	0	0	0	commitment complex
* * * * * GO_0005654(311)	90.87	7.45	1.07	0.35	0.16	0.04	0.06	nucleoplasm
* * * * * * GO_0035097(8)	85.71	3.57	3.57	3.57	3.57	0	0	histone methyltransferase complex
* * * * * * * GO_0048188(8)	85.71	3.57	3.57	3.57	3.57	0	0	COMPASS complex
* * * * * * GO_0016591(73)	92.77	6.16	0.88	0.15	0.04	0	0	DNA-directed RNA polymerase II, holoenzyme
* * * * * * * GO_0000119(20)	91.05	7.37	1.05	0.53	0	0	0	mediator complex
* * * * * * * GO_0005665(12)	95.45	4.55	0	0	0	0	0	DNA-directed RNA polymerase II, core complex
* * * * * * * GO_0005675(9)	94.44	5.56	0	0	0	0	0	transcription factor TFIIH complex
* * * * * * * GO_0005669(16)	91.67	5.83	1.67	0	0.83	0	0	transcription factor TFIID complex
* * * * * * GO_0016585(71)	87.36	8.93	1.61	0.85	0.52	0.08	0.64	chromatin remodeling complex
* * * * * * * GO_0016586(16)	87.5	5.83	1.67	2.5	1.67	0	0.83	RSC complex
* * * * * * * GO_0048188(8)	85.71	3.57	3.57	3.57	3.57	0	0	COMPASS complex
* * * * * * * GO_0031011(11)	72.73	12.73	5.45	3.64	1.82	3.64	0	INO80 complex
* * * * * * * GO_0000812(13)	88.46	6.41	0	1.28	1.28	2.56	0	SWR1 complex
* * * * * * * GO_0005677(8)	75	14.29	3.57	3.57	3.57	0	0	chromatin silencing complex
* * * * * * * GO_0016514(10)	86.67	13.33	0	0	0	0	0	SWI/SNF complex
* * * * * * GO_0005849(20)	93.68	3.68	0.53	1.58	0.53	0	0	mRNA cleavage factor complex
* * * * * * * GO_0005847(15)	92.38	4.76	0	1.9	0.95	0	0	mRNA cleavage and polyadenylation specificity factor complex
* * * * * * GO_0005667(121)	91.12	7.36	1.07	0.21	0.19	0.04	0.01	transcription factor complex
* * * * * * * GO_0030014(12)	86.36	10.61	1.52	0	1.52	0	0	CCR4-NOT complex
* * * * * * * * GO_0030015(7)	76.19	14.29	4.76	0	4.76	0	0	CCR4-NOT core complex
* * * * * * * GO_0000123(38)	91.47	6.54	1	0.57	0.14	0.28	0	histone acetyltransferase complex
* * * * * * * * GO_0043189(12)	86.36	12.12	1.52	0	0	0	0	H4/H2A histone acetyltransferase complex
* * * * * * * * GO_0000124(17)	90.44	6.62	2.21	0.74	0	0	0	SAGA complex
* * * * * * * * GO_0046695(14)	93.41	5.49	0	1.1	0	0	0	SLIK
* * * * * * * GO_0000120(9)	97.22	2.78	0	0	0	0	0	RNA polymerase I transcription factor complex
* * * * * * * GO_0000118(20)	82.11	10.53	3.68	0	2.63	0.53	0.53	histone deacetylase complex
* * * * * * * GO_0005675(9)	94.44	5.56	0	0	0	0	0	transcription factor TFIIH complex
* * * * * * * GO_0000127(6)	100	0	0	0	0	0	0	transcription factor TFIIIC complex
* * * * * * * GO_0005669(16)	91.67	5.83	1.67	0	0.83	0	0	transcription factor TFIID complex
* * * * * * GO_0008023(17)	86.76	13.24	0	0	0	0	0	transcription elongation factor complex
* * * * * * GO_0042555(6)	0	0	0	0	0	100	0	MCM complex
* * * * * * GO_0005666(17)	93.38	6.62	0	0	0	0	0	DNA-directed RNA polymerase III complex
* * * * * * GO_0005656(15)	73.33	11.43	0	0.95	0	14.29	0	pre-replicative complex
* * * * * GO_0005635(97)	90.08	7.02	1.1	0.77	0.62	0.21	0.19	nuclear membrane
* * * * * * GO_0005643(48)	82.36	10.73	2.04	1.77	1.86	0.71	0.53	nuclear pore
* * * * * * GO_0005637(6)	86.67	13.33	0	0	0	0	0	nuclear inner membrane
* * * * * GO_0000502(47)	87.42	3.7	3.24	1.48	2.59	1.48	0.09	proteasome complex
* * * * * * GO_0005839(16)	27.5	15	25	13.33	18.33	0	0.83	proteasome core complex
* * * * * * * GO_0019773(7)	0	0	0	9.52	90.48	0	0	proteasome core complex, alpha-subunit complex
* * * * * * * GO_0019774(7)	4.76	14.29	33.33	33.33	14.29	0	0	proteasome core complex, beta-subunit complex
* * * * * * GO_0005838(23)	88.54	3.56	1.58	0	0.4	5.93	0	proteasome regulatory particle
* * * * * * * GO_0008540(9)	55.56	0	0	0	2.78	41.67	0	proteasome regulatory particle, base subcomplex
* * * * * * * GO_0008541(10)	80	11.11	8.89	0	0	0	0	proteasome regulatory particle, lid subcomplex
* * * * * GO_0000228(141)	86.35	10.61	1.89	0.68	0.26	0.19	0.01	nuclear chromosome
* * * * * * GO_0000794(68)	77.44	15.06	3.99	2.11	0.7	0.7	0	condensed nuclear chromosome
* * * * * * * GO_0000780(45)	81.82	13.23	3.23	1.21	0.4	0.1	0	condensed nuclear chromosome, pericentric region
* * * * * * * * GO_0000778(43)	80.84	13.84	3.54	1.22	0.44	0.11	0	condensed nuclear chromosome kinetochore
* * * * * * * * * GO_0042729(9)	97.22	2.78	0	0	0	0	0	DASH complex
* * * * * * * GO_0000798(6)	40	46.67	6.67	0	0	6.67	0	nuclear cohesin complex
* * * * * * GO_0000790(31)	90.75	7.53	0.65	0	0.65	0.43	0	nuclear chromatin
* * * * * * * GO_0005720(7)	71.43	23.81	4.76	0	0	0	0	nuclear heterochromatin
* * * * * * * * GO_0005724(7)	71.43	23.81	4.76	0	0	0	0	nuclear telomeric heterochromatin
* * * * * * * GO_0000788(9)	77.78	16.67	0	0	0	5.56	0	nuclear nucleosome
* * * * * * GO_0000784(23)	91.3	7.11	1.19	0.4	0	0	0	nuclear chromosome, telomeric region
* * * * * * * GO_0005724(7)	71.43	23.81	4.76	0	0	0	0	nuclear telomeric heterochromatin
* * * * * * * GO_0000783(11)	87.27	10.91	0	1.82	0	0	0	nuclear telomere cap complex
* * * * * * GO_0005664(6)	73.33	26.67	0	0	0	0	0	nuclear origin of replication recognition complex
* * * * * GO_0000152(23)	90.51	5.14	0.79	0.79	1.98	0.79	0	nuclear ubiquitin ligase complex
* * * * * * GO_0005680(15)	95.24	0.95	0	0.95	1.9	0.95	0	anaphase-promoting complex
* * * * * GO_0000109(19)	90.64	7.02	2.34	0	0	0	0	nucleotide excision repair complex
* * * * * * GO_0000112(7)	85.71	9.52	4.76	0	0	0	0	nucleotide excision repair factor 3 complex
* * * * * GO_0000176(12)	90.91	6.06	3.03	0	0	0	0	nuclear exosome
* * * * * GO_0000346(7)	85.71	14.29	0	0	0	0	0	transcription export complex
* * * * * GO_0008180(6)	80	20	0	0	0	0	0	signalosome complex
* * * GO_0031090(520)	96.24	3.2	0.27	0.13	0.11	0.03	0.02	organelle membrane
* * * * GO_0031300(34)	95.54	3.21	0	0.53	0.18	0.36	0.18	intrinsic to organelle membrane
* * * * * GO_0031301(32)	95.77	3.02	0	0.6	0	0.4	0.2	integral to organelle membrane
* * * * * * GO_0030176(21)	95.71	3.33	0	0.48	0	0.48	0	integral to endoplasmic reticulum membrane
* * * * * * GO_0030173(7)	95.24	0	0	4.76	0	0	0	integral to Golgi membrane
* * * * * * GO_0005779(6)	73.33	0	0	13.33	0	6.67	6.67	integral to peroxisomal membrane
* * * * * GO_0031231(6)	73.33	0	0	13.33	0	6.67	6.67	intrinsic to peroxisomal membrane
* * * * * * GO_0005779(6)	73.33	0	0	13.33	0	6.67	6.67	integral to peroxisomal membrane
* * * * * GO_0031228(7)	95.24	0	0	4.76	0	0	0	intrinsic to Golgi membrane
* * * * * * GO_0030173(7)	95.24	0	0	4.76	0	0	0	integral to Golgi membrane
* * * * * GO_0031227(21)	95.71	3.33	0	0.48	0	0.48	0	intrinsic to endoplasmic reticulum membrane
* * * * * * GO_0030176(21)	95.71	3.33	0	0.48	0	0.48	0	integral to endoplasmic reticulum membrane
* * * * GO_0005789(108)	96.9	2.79	0.1	0.05	0.05	0.07	0.03	endoplasmic reticulum membrane
* * * * * GO_0031227(21)	95.71	3.33	0	0.48	0	0.48	0	intrinsic to endoplasmic reticulum membrane
* * * * * * GO_0030176(21)	95.71	3.33	0	0.48	0	0.48	0	integral to endoplasmic reticulum membrane
* * * * * GO_0030867(11)	94.55	1.82	0	0	1.82	1.82	0	rough endoplasmic reticulum membrane
* * * * * * GO_0031205(7)	100	0	0	0	0	0	0	Sec complex
* * * * * GO_0008250(9)	88.89	8.33	2.78	0	0	0	0	oligosaccharyl transferase complex
* * * * GO_0005778(18)	91.5	4.58	0	1.96	0.65	0.65	0.65	peroxisomal membrane
* * * * * GO_0031231(6)	73.33	0	0	13.33	0	6.67	6.67	intrinsic to peroxisomal membrane
* * * * * * GO_0005779(6)	73.33	0	0	13.33	0	6.67	6.67	integral to peroxisomal membrane
* * * * GO_0005774(94)	95.08	4.1	0.25	0.11	0.16	0.16	0.14	vacuolar membrane
* * * * * GO_0016471(14)	92.31	2.2	0	1.1	3.3	0	1.1	hydrogen-translocating V-type ATPase complex
* * * * * * GO_0000220(6)	73.33	0	0	6.67	13.33	0	6.67	hydrogen-transporting ATPase V0 domain
* * * * * * GO_0000221(8)	89.29	7.14	0	0	3.57	0	0	hydrogen-transporting ATPase V1 domain
* * * * * GO_0000329(61)	95.08	4.37	0.27	0.05	0.16	0	0.05	vacuolar membrane
* * * * * GO_0030897(6)	53.33	33.33	13.33	0	0	0	0	HOPS complex
* * * * GO_0005740(190)	96.93	2.17	0.16	0.22	0.42	0.06	0.05	mitochondrial membrane
* * * * * GO_0005743(142)	97.07	2.06	0.11	0.2	0.43	0.07	0.06	mitochondrial inner membrane
* * * * * * GO_0005753(19)	97.66	1.17	0	0	1.17	0	0	proton-transporting ATP synthase complex
* * * * * * * GO_0000276(11)	98.18	1.82	0	0	0	0	0	proton-transporting ATP synthase complex, coupling factor F
* * * * * * GO_0005746(26)	96.92	2.15	0.62	0	0	0.31	0	mitochondrial electron transport chain
* * * * * * * GO_0005751(12)	96.97	1.52	0	0	0	1.52	0	respiratory chain complex IV
* * * * * * * GO_0005750(10)	95.56	2.22	2.22	0	0	0	0	respiratory chain complex III
* * * * * * GO_0005744(9)	94.44	2.78	2.78	0	0	0	0	mitochondrial inner membrane presequence translocase complex
* * * * * GO_0005741(35)	96.3	2.69	0.5	0	0	0.17	0.34	mitochondrial outer membrane
* * * * * * GO_0005742(7)	100	0	0	0	0	0	0	mitochondrial outer membrane translocase complex
* * * * GO_0005635(97)	90.08	7.02	1.1	0.77	0.62	0.21	0.19	nuclear membrane
* * * * * GO_0005643(48)	82.36	10.73	2.04	1.77	1.86	0.71	0.53	nuclear pore
* * * * * GO_0005637(6)	86.67	13.33	0	0	0	0	0	nuclear inner membrane
* * * * GO_0000139(22)	93.94	4.76	0	0.87	0	0	0.43	Golgi membrane
* * * * * GO_0031228(7)	95.24	0	0	4.76	0	0	0	intrinsic to Golgi membrane
* * * * * * GO_0030173(7)	95.24	0	0	4.76	0	0	0	integral to Golgi membrane
* * * * GO_0005637(6)	86.67	13.33	0	0	0	0	0	nuclear inner membrane
* * * * GO_0010008(14)	87.91	9.89	1.1	1.1	0	0	0	endosome membrane
* GO_0005623(4710)	95.53	3.92	0.38	0.1	0.05	0.01	0.01	cell
* * GO_0042995(40)	83.85	11.92	1.54	1.15	1.15	0.26	0.13	cell projection
* * * GO_0005937(40)	83.85	11.92	1.54	1.15	1.15	0.26	0.13	mating projection
* * * * GO_0043332(31)	84.3	11.18	1.29	1.08	1.51	0.43	0.22	mating projection tip
* * GO_0042763(16)	83.33	11.67	2.5	0	2.5	0	0	immature spore
* * * GO_0042764(16)	83.33	11.67	2.5	0	2.5	0	0	prospore
* * * * GO_0005628(16)	83.33	11.67	2.5	0	2.5	0	0	prospore membrane
* * GO_0030427(141)	81.87	12.44	2.95	1.26	1.22	0.19	0.07	site of polarized growth
* * * GO_0005935(104)	80.19	13.59	3.55	1.27	1.03	0.26	0.11	bud neck
* * * * GO_0000142(21)	71.9	10.95	5.24	2.86	4.76	4.29	0	contractile ring
* * * * * GO_0000144(8)	46.43	0	0	0	28.57	25	0	septin ring
* * * GO_0043332(31)	84.3	11.18	1.29	1.08	1.51	0.43	0.22	mating projection tip
* * * GO_0005934(47)	78.17	15.08	4.72	1.39	0.37	0.09	0.19	bud tip
* * GO_0030312(89)	83.63	9.17	2.76	1.69	1.43	0.77	0.56	external encapsulating structure
* * * GO_0005618(89)	83.63	9.17	2.76	1.69	1.43	0.77	0.56	cell wall
* * * * GO_0009277(87)	83.19	9.28	2.89	1.76	1.5	0.8	0.59	cell wall
* * GO_0016020(878)	95.98	3.42	0.31	0.13	0.09	0.04	0.04	membrane
* * * GO_0048475(26)	82.46	10.15	3.08	2.15	0.92	0.92	0.31	coated membrane
* * * * GO_0030117(26)	82.46	10.15	3.08	2.15	0.92	0.92	0.31	membrane coat
* * * * * GO_0030120(26)	82.46	10.15	3.08	2.15	0.92	0.92	0.31	vesicle coat
* * * * * * GO_0030127(8)	64.29	10.71	7.14	7.14	0	7.14	3.57	COPII vesicle coat
* * * * * * GO_0030125(9)	72.22	13.89	8.33	2.78	2.78	0	0	clathrin vesicle coat
* * * * * * GO_0030126(7)	80.95	9.52	0	4.76	0	4.76	0	COPI vesicle coat
* * * * * GO_0030118(9)	72.22	13.89	8.33	2.78	2.78	0	0	clathrin coat
* * * * * * GO_0030125(9)	72.22	13.89	8.33	2.78	2.78	0	0	clathrin vesicle coat
* * * GO_0031224(215)	95.29	3.76	0.32	0.26	0.19	0.07	0.12	intrinsic to membrane
* * * * GO_0031300(34)	95.54	3.21	0	0.53	0.18	0.36	0.18	intrinsic to organelle membrane
* * * * * GO_0031301(32)	95.77	3.02	0	0.6	0	0.4	0.2	integral to organelle membrane
* * * * * * GO_0030176(21)	95.71	3.33	0	0.48	0	0.48	0	integral to endoplasmic reticulum membrane
* * * * * * GO_0030173(7)	95.24	0	0	4.76	0	0	0	integral to Golgi membrane
* * * * * * GO_0005779(6)	73.33	0	0	13.33	0	6.67	6.67	integral to peroxisomal membrane
* * * * * GO_0031231(6)	73.33	0	0	13.33	0	6.67	6.67	intrinsic to peroxisomal membrane
* * * * * * GO_0005779(6)	73.33	0	0	13.33	0	6.67	6.67	integral to peroxisomal membrane
* * * * * GO_0031228(7)	95.24	0	0	4.76	0	0	0	intrinsic to Golgi membrane
* * * * * * GO_0030173(7)	95.24	0	0	4.76	0	0	0	integral to Golgi membrane
* * * * * GO_0031227(21)	95.71	3.33	0	0.48	0	0.48	0	intrinsic to endoplasmic reticulum membrane
* * * * * * GO_0030176(21)	95.71	3.33	0	0.48	0	0.48	0	integral to endoplasmic reticulum membrane
* * * * GO_0031226(24)	92.75	4.35	0.72	0.72	0	0.72	0.72	intrinsic to plasma membrane
* * * * * GO_0005887(22)	92.21	4.76	0.87	0.87	0	0.87	0.43	integral to plasma membrane
* * * * GO_0016021(211)	95.2	3.82	0.33	0.27	0.19	0.07	0.12	integral to membrane
* * * * * GO_0046930(48)	82.36	10.73	2.04	1.77	1.86	0.71	0.53	pore complex
* * * * * * GO_0005643(48)	82.36	10.73	2.04	1.77	1.86	0.71	0.53	nuclear pore
* * * * * GO_0031301(32)	95.77	3.02	0	0.6	0	0.4	0.2	integral to organelle membrane
* * * * * * GO_0030176(21)	95.71	3.33	0	0.48	0	0.48	0	integral to endoplasmic reticulum membrane
* * * * * * GO_0030173(7)	95.24	0	0	4.76	0	0	0	integral to Golgi membrane
* * * * * * GO_0005779(6)	73.33	0	0	13.33	0	6.67	6.67	integral to peroxisomal membrane
* * * * * GO_0016469(26)	93.85	2.77	0	0.62	1.54	0	1.23	proton-transporting two-sector ATPase complex
* * * * * * GO_0045255(19)	97.66	1.17	0	0	1.17	0	0	hydrogen-translocating F-type ATPase complex
* * * * * * * GO_0005753(19)	97.66	1.17	0	0	1.17	0	0	proton-transporting ATP synthase complex
* * * * * * * * GO_0000276(11)	98.18	1.82	0	0	0	0	0	proton-transporting ATP synthase complex, coupling factor F
* * * * * GO_0005887(22)	92.21	4.76	0.87	0.87	0	0.87	0.43	integral to plasma membrane
* * * GO_0031090(520)	96.24	3.2	0.27	0.13	0.11	0.03	0.02	organelle membrane
* * * * GO_0031300(34)	95.54	3.21	0	0.53	0.18	0.36	0.18	intrinsic to organelle membrane
* * * * * GO_0031301(32)	95.77	3.02	0	0.6	0	0.4	0.2	integral to organelle membrane
* * * * * * GO_0030176(21)	95.71	3.33	0	0.48	0	0.48	0	integral to endoplasmic reticulum membrane
* * * * * * GO_0030173(7)	95.24	0	0	4.76	0	0	0	integral to Golgi membrane
* * * * * * GO_0005779(6)	73.33	0	0	13.33	0	6.67	6.67	integral to peroxisomal membrane
* * * * * GO_0031231(6)	73.33	0	0	13.33	0	6.67	6.67	intrinsic to peroxisomal membrane
* * * * * * GO_0005779(6)	73.33	0	0	13.33	0	6.67	6.67	integral to peroxisomal membrane
* * * * * GO_0031228(7)	95.24	0	0	4.76	0	0	0	intrinsic to Golgi membrane
* * * * * * GO_0030173(7)	95.24	0	0	4.76	0	0	0	integral to Golgi membrane
* * * * * GO_0031227(21)	95.71	3.33	0	0.48	0	0.48	0	intrinsic to endoplasmic reticulum membrane
* * * * * * GO_0030176(21)	95.71	3.33	0	0.48	0	0.48	0	integral to endoplasmic reticulum membrane
* * * * GO_0005789(108)	96.9	2.79	0.1	0.05	0.05	0.07	0.03	endoplasmic reticulum membrane
* * * * * GO_0031227(21)	95.71	3.33	0	0.48	0	0.48	0	intrinsic to endoplasmic reticulum membrane
* * * * * * GO_0030176(21)	95.71	3.33	0	0.48	0	0.48	0	integral to endoplasmic reticulum membrane
* * * * * GO_0030867(11)	94.55	1.82	0	0	1.82	1.82	0	rough endoplasmic reticulum membrane
* * * * * * GO_0031205(7)	100	0	0	0	0	0	0	Sec complex
* * * * * GO_0008250(9)	88.89	8.33	2.78	0	0	0	0	oligosaccharyl transferase complex
* * * * GO_0005778(18)	91.5	4.58	0	1.96	0.65	0.65	0.65	peroxisomal membrane
* * * * * GO_0031231(6)	73.33	0	0	13.33	0	6.67	6.67	intrinsic to peroxisomal membrane
* * * * * * GO_0005779(6)	73.33	0	0	13.33	0	6.67	6.67	integral to peroxisomal membrane
* * * * GO_0005774(94)	95.08	4.1	0.25	0.11	0.16	0.16	0.14	vacuolar membrane
* * * * * GO_0016471(14)	92.31	2.2	0	1.1	3.3	0	1.1	hydrogen-translocating V-type ATPase complex
* * * * * * GO_0000220(6)	73.33	0	0	6.67	13.33	0	6.67	hydrogen-transporting ATPase V0 domain
* * * * * * GO_0000221(8)	89.29	7.14	0	0	3.57	0	0	hydrogen-transporting ATPase V1 domain
* * * * * GO_0000329(61)	95.08	4.37	0.27	0.05	0.16	0	0.05	vacuolar membrane
* * * * * GO_0030897(6)	53.33	33.33	13.33	0	0	0	0	HOPS complex
* * * * GO_0005740(190)	96.93	2.17	0.16	0.22	0.42	0.06	0.05	mitochondrial membrane
* * * * * GO_0005743(142)	97.07	2.06	0.11	0.2	0.43	0.07	0.06	mitochondrial inner membrane
* * * * * * GO_0005753(19)	97.66	1.17	0	0	1.17	0	0	proton-transporting ATP synthase complex
* * * * * * * GO_0000276(11)	98.18	1.82	0	0	0	0	0	proton-transporting ATP synthase complex, coupling factor F
* * * * * * GO_0005746(26)	96.92	2.15	0.62	0	0	0.31	0	mitochondrial electron transport chain
* * * * * * * GO_0005751(12)	96.97	1.52	0	0	0	1.52	0	respiratory chain complex IV
* * * * * * * GO_0005750(10)	95.56	2.22	2.22	0	0	0	0	respiratory chain complex III
* * * * * * GO_0005744(9)	94.44	2.78	2.78	0	0	0	0	mitochondrial inner membrane presequence translocase complex
* * * * * GO_0005741(35)	96.3	2.69	0.5	0	0	0.17	0.34	mitochondrial outer membrane
* * * * * * GO_0005742(7)	100	0	0	0	0	0	0	mitochondrial outer membrane translocase complex
* * * * GO_0005635(97)	90.08	7.02	1.1	0.77	0.62	0.21	0.19	nuclear membrane
* * * * * GO_0005643(48)	82.36	10.73	2.04	1.77	1.86	0.71	0.53	nuclear pore
* * * * * GO_0005637(6)	86.67	13.33	0	0	0	0	0	nuclear inner membrane
* * * * GO_0000139(22)	93.94	4.76	0	0.87	0	0	0.43	Golgi membrane
* * * * * GO_0031228(7)	95.24	0	0	4.76	0	0	0	intrinsic to Golgi membrane
* * * * * * GO_0030173(7)	95.24	0	0	4.76	0	0	0	integral to Golgi membrane
* * * * GO_0005637(6)	86.67	13.33	0	0	0	0	0	nuclear inner membrane
* * * * GO_0010008(14)	87.91	9.89	1.1	1.1	0	0	0	endosome membrane
* * * GO_0019898(29)	94.33	4.93	0.49	0.25	0	0	0	extrinsic to membrane
* * * * GO_0019897(7)	100	0	0	0	0	0	0	extrinsic to plasma membrane
* * * GO_0019867(37)	96.4	2.55	0.45	0	0	0.15	0.45	outer membrane
* * * * GO_0005741(35)	96.3	2.69	0.5	0	0	0.17	0.34	mitochondrial outer membrane
* * * * * GO_0005742(7)	100	0	0	0	0	0	0	mitochondrial outer membrane translocase complex
* * * GO_0019866(143)	97.09	2.04	0.11	0.2	0.42	0.07	0.07	inner membrane
* * * * GO_0005743(142)	97.07	2.06	0.11	0.2	0.43	0.07	0.06	mitochondrial inner membrane
* * * * * GO_0005753(19)	97.66	1.17	0	0	1.17	0	0	proton-transporting ATP synthase complex
* * * * * * GO_0000276(11)	98.18	1.82	0	0	0	0	0	proton-transporting ATP synthase complex, coupling factor F
* * * * * GO_0005746(26)	96.92	2.15	0.62	0	0	0.31	0	mitochondrial electron transport chain
* * * * * * GO_0005751(12)	96.97	1.52	0	0	0	1.52	0	respiratory chain complex IV
* * * * * * GO_0005750(10)	95.56	2.22	2.22	0	0	0	0	respiratory chain complex III
* * * * * GO_0005744(9)	94.44	2.78	2.78	0	0	0	0	mitochondrial inner membrane presequence translocase complex
* * * GO_0012505(228)	94.81	4.22	0.43	0.27	0.17	0.07	0.04	endomembrane system
* * * * GO_0042175(119)	96.7	2.91	0.16	0.11	0.04	0.06	0.03	nuclear envelope-endoplasmic reticulum network
* * * * * GO_0005789(108)	96.9	2.79	0.1	0.05	0.05	0.07	0.03	endoplasmic reticulum membrane
* * * * * * GO_0031227(21)	95.71	3.33	0	0.48	0	0.48	0	intrinsic to endoplasmic reticulum membrane
* * * * * * * GO_0030176(21)	95.71	3.33	0	0.48	0	0.48	0	integral to endoplasmic reticulum membrane
* * * * * * GO_0030867(11)	94.55	1.82	0	0	1.82	1.82	0	rough endoplasmic reticulum membrane
* * * * * * * GO_0031205(7)	100	0	0	0	0	0	0	Sec complex
* * * * * * GO_0008250(9)	88.89	8.33	2.78	0	0	0	0	oligosaccharyl transferase complex
* * * * GO_0005635(97)	90.08	7.02	1.1	0.77	0.62	0.21	0.19	nuclear membrane
* * * * * GO_0005643(48)	82.36	10.73	2.04	1.77	1.86	0.71	0.53	nuclear pore
* * * * * GO_0005637(6)	86.67	13.33	0	0	0	0	0	nuclear inner membrane
* * * * GO_0000139(22)	93.94	4.76	0	0.87	0	0	0.43	Golgi membrane
* * * * * GO_0031228(7)	95.24	0	0	4.76	0	0	0	intrinsic to Golgi membrane
* * * * * * GO_0030173(7)	95.24	0	0	4.76	0	0	0	integral to Golgi membrane
* * * GO_0005886(187)	92.84	5.31	0.78	0.28	0.19	0.3	0.3	plasma membrane
* * * * GO_0031226(24)	92.75	4.35	0.72	0.72	0	0.72	0.72	intrinsic to plasma membrane
* * * * * GO_0005887(22)	92.21	4.76	0.87	0.87	0	0.87	0.43	integral to plasma membrane
* * * * GO_0019897(7)	100	0	0	0	0	0	0	extrinsic to plasma membrane
* * * GO_0005628(16)	83.33	11.67	2.5	0	2.5	0	0	prospore membrane
* * GO_0005933(135)	81.84	12.58	3.22	1.18	0.93	0.17	0.09	bud
* * * GO_0005935(104)	80.19	13.59	3.55	1.27	1.03	0.26	0.11	bud neck
* * * * GO_0000142(21)	71.9	10.95	5.24	2.86	4.76	4.29	0	contractile ring
* * * * * GO_0000144(8)	46.43	0	0	0	28.57	25	0	septin ring
* * * GO_0005934(47)	78.17	15.08	4.72	1.39	0.37	0.09	0.19	bud tip
* * GO_0005622(4363)	95.41	4.04	0.39	0.1	0.05	0.01	0.01	intracellular
* * * GO_0045277(12)	96.97	1.52	0	0	0	1.52	0	respiratory chain complex IV
* * * * GO_0005751(12)	96.97	1.52	0	0	0	1.52	0	respiratory chain complex IV
* * * GO_0045275(10)	95.56	2.22	2.22	0	0	0	0	respiratory chain complex III
* * * * GO_0005750(10)	95.56	2.22	2.22	0	0	0	0	respiratory chain complex III
* * * GO_0045259(20)	96.84	1.58	0	0	1.05	0	0.53	proton-transporting ATP synthase complex
* * * * GO_0045263(12)	95.45	3.03	0	0	0	0	1.52	proton-transporting ATP synthase complex, coupling factor F
* * * * * GO_0000276(11)	98.18	1.82	0	0	0	0	0	proton-transporting ATP synthase complex, coupling factor F
* * * * GO_0005753(19)	97.66	1.17	0	0	1.17	0	0	proton-transporting ATP synthase complex
* * * * * GO_0000276(11)	98.18	1.82	0	0	0	0	0	proton-transporting ATP synthase complex, coupling factor F
* * * GO_0043229(3581)	95.45	4	0.39	0.1	0.04	0.01	0.01	intracellular organelle
* * * * GO_0043232(792)	92.98	5.63	0.9	0.28	0.14	0.05	0.01	intracellular non-membrane-bound organelle
* * * * * GO_0005856(187)	84.05	10.53	3.04	1.27	0.67	0.34	0.12	cytoskeleton
* * * * * * GO_0030863(52)	85.14	8.82	3.09	1.73	0.3	0.08	0.83	cortical cytoskeleton
* * * * * * * GO_0030864(52)	85.14	8.82	3.09	1.73	0.3	0.08	0.83	cortical actin cytoskeleton
* * * * * * * * GO_0030478(15)	82.86	9.52	4.76	0.95	0	0	1.9	actin cap
* * * * * * * * GO_0030479(38)	83.5	9.25	3.7	2.13	0.57	0.14	0.71	actin cortical patch
* * * * * * GO_0015630(93)	78.26	13.79	4.82	1.71	1.19	0.16	0.07	microtubule cytoskeleton
* * * * * * * GO_0005875(31)	80	12.47	4.73	1.08	1.29	0.22	0.22	microtubule associated complex
* * * * * * * * GO_0042729(9)	97.22	2.78	0	0	0	0	0	DASH complex
* * * * * * * * GO_0005871(6)	26.67	0	6.67	13.33	40	6.67	6.67	kinesin complex
* * * * * * * GO_0005874(31)	79.35	12.26	4.3	1.29	1.72	0.65	0.43	microtubule
* * * * * * * * GO_0005876(20)	75.26	16.32	4.74	1.58	0	1.05	1.05	spindle microtubule
* * * * * * * * * GO_0005828(14)	91.21	5.49	0	0	0	2.2	1.1	kinetochore microtubule
* * * * * * * * * * GO_0042729(9)	97.22	2.78	0	0	0	0	0	DASH complex
* * * * * * * * GO_0005881(12)	87.88	1.52	4.55	0	1.52	3.03	1.52	cytoplasmic microtubule
* * * * * * * GO_0005819(76)	75.47	14.91	5.75	2.14	1.44	0.18	0.11	spindle
* * * * * * * * GO_0005876(20)	75.26	16.32	4.74	1.58	0	1.05	1.05	spindle microtubule
* * * * * * * * * GO_0005828(14)	91.21	5.49	0	0	0	2.2	1.1	kinetochore microtubule
* * * * * * * * * * GO_0042729(9)	97.22	2.78	0	0	0	0	0	DASH complex
* * * * * * * * GO_0000922(59)	76.62	14.2	5.55	2.05	1.4	0.12	0.06	spindle pole
* * * * * * * * * GO_0005816(54)	75.47	14.54	6.08	2.24	1.47	0.14	0.07	spindle pole body
* * * * * * * * * * GO_0005824(6)	73.33	20	6.67	0	0	0	0	outer plaque of spindle pole body
* * * * * * GO_0015629(88)	84.85	9.09	2.82	1.62	0.68	0.55	0.39	actin cytoskeleton
* * * * * * * GO_0030864(52)	85.14	8.82	3.09	1.73	0.3	0.08	0.83	cortical actin cytoskeleton
* * * * * * * * GO_0030478(15)	82.86	9.52	4.76	0.95	0	0	1.9	actin cap
* * * * * * * * GO_0030479(38)	83.5	9.25	3.7	2.13	0.57	0.14	0.71	actin cortical patch
* * * * * * * GO_0030480(21)	71.9	10.95	5.24	2.86	4.76	4.29	0	contractile ring
* * * * * * * * GO_0030481(8)	46.43	0	0	0	28.57	25	0	septin ring
* * * * * * * * * GO_0000144(8)	46.43	0	0	0	28.57	25	0	septin ring
* * * * * * * * GO_0000142(21)	71.9	10.95	5.24	2.86	4.76	4.29	0	contractile ring
* * * * * * * * * GO_0000144(8)	46.43	0	0	0	28.57	25	0	septin ring
* * * * * * * GO_0005885(7)	95.24	0	0	0	0	4.76	0	Arp2/3 protein complex
* * * * * GO_0005840(232)	97.93	1.79	0.07	0.04	0.04	0.09	0.04	ribosome
* * * * * * GO_0015935(78)	97.37	1.96	0.17	0.13	0.1	0.2	0.07	small ribosomal subunit
* * * * * * * GO_0000314(31)	96.56	3.23	0	0.22	0	0	0	organellar small ribosomal subunit
* * * * * * * * GO_0005763(31)	96.56	3.23	0	0.22	0	0	0	mitochondrial small ribosomal subunit
* * * * * * * GO_0005843(47)	97.22	1.76	0	0	0.28	0.56	0.19	cytosolic small ribosomal subunit
* * * * * * GO_0015934(108)	97.59	1.94	0.1	0.05	0.02	0.19	0.1	large ribosomal subunit
* * * * * * * GO_0000315(41)	98.17	1.83	0	0	0	0	0	organellar large ribosomal subunit
* * * * * * * * GO_0005762(41)	98.17	1.83	0	0	0	0	0	mitochondrial large ribosomal subunit
* * * * * * * GO_0005842(67)	96.61	2.49	0	0.09	0.05	0.5	0.27	cytosolic large ribosomal subunit
* * * * * * GO_0005830(129)	97.8	1.77	0	0.02	0.1	0.22	0.1	cytosolic ribosome
* * * * * * * GO_0005843(47)	97.22	1.76	0	0	0.28	0.56	0.19	cytosolic small ribosomal subunit
* * * * * * * GO_0005842(67)	96.61	2.49	0	0.09	0.05	0.5	0.27	cytosolic large ribosomal subunit
* * * * * * GO_0000313(73)	97.45	2.51	0	0.04	0	0	0	organellar ribosome
* * * * * * * GO_0005761(73)	97.45	2.51	0	0.04	0	0	0	mitochondrial ribosome
* * * * * * * * GO_0005763(31)	96.56	3.23	0	0.22	0	0	0	mitochondrial small ribosomal subunit
* * * * * * * * GO_0005762(41)	98.17	1.83	0	0	0	0	0	mitochondrial large ribosomal subunit
* * * * * * * GO_0000315(41)	98.17	1.83	0	0	0	0	0	organellar large ribosomal subunit
* * * * * * * * GO_0005762(41)	98.17	1.83	0	0	0	0	0	mitochondrial large ribosomal subunit
* * * * * * * GO_0000314(31)	96.56	3.23	0	0.22	0	0	0	organellar small ribosomal subunit
* * * * * * * * GO_0005763(31)	96.56	3.23	0	0.22	0	0	0	mitochondrial small ribosomal subunit
* * * * * GO_0005819(76)	75.47	14.91	5.75	2.14	1.44	0.18	0.11	spindle
* * * * * * GO_0005876(20)	75.26	16.32	4.74	1.58	0	1.05	1.05	spindle microtubule
* * * * * * * GO_0005828(14)	91.21	5.49	0	0	0	2.2	1.1	kinetochore microtubule
* * * * * * * * GO_0042729(9)	97.22	2.78	0	0	0	0	0	DASH complex
* * * * * * GO_0000922(59)	76.62	14.2	5.55	2.05	1.4	0.12	0.06	spindle pole
* * * * * * * GO_0005816(54)	75.47	14.54	6.08	2.24	1.47	0.14	0.07	spindle pole body
* * * * * * * * GO_0005824(6)	73.33	20	6.67	0	0	0	0	outer plaque of spindle pole body
* * * * * GO_0005730(216)	89.84	7.59	1.55	0.42	0.47	0.13	0.01	nucleolus
* * * * * * GO_0030685(8)	71.43	14.29	10.71	3.57	0	0	0	nucleolar preribosome
* * * * * * GO_0005655(9)	97.22	2.78	0	0	0	0	0	nucleolar ribonuclease P complex
* * * * * * GO_0000120(9)	97.22	2.78	0	0	0	0	0	RNA polymerase I transcription factor complex
* * * * * * GO_0000172(10)	95.56	4.44	0	0	0	0	0	ribonuclease MRP complex
* * * * * * GO_0005736(14)	94.51	5.49	0	0	0	0	0	DNA-directed RNA polymerase I complex
* * * * * * GO_0005732(56)	89.22	5.78	2.47	1.23	0.91	0.39	0	small nucleolar ribonucleoprotein complex
* * * * * GO_0005694(202)	88.18	9.33	1.51	0.52	0.26	0.19	0.01	chromosome
* * * * * * GO_0008278(6)	40	46.67	6.67	0	0	6.67	0	cohesin complex
* * * * * * * GO_0000798(6)	40	46.67	6.67	0	0	6.67	0	nuclear cohesin complex
* * * * * * GO_0005657(40)	86.92	8.33	1.03	0.64	0.64	2.31	0.13	replication fork
* * * * * * * GO_0030894(27)	84.62	9.69	1.99	1.42	1.42	0.85	0	replisome
* * * * * * * * GO_0005658(6)	80	20	0	0	0	0	0	alpha DNA polymerase
* * * * * * * * GO_0005663(10)	44.44	20	8.89	11.11	8.89	6.67	0	DNA replication factor C complex
* * * * * * * GO_0042555(6)	0	0	0	0	0	100	0	MCM complex
* * * * * * GO_0000808(6)	73.33	26.67	0	0	0	0	0	origin recognition complex
* * * * * * * GO_0005664(6)	73.33	26.67	0	0	0	0	0	nuclear origin of replication recognition complex
* * * * * * GO_0000793(72)	77.39	14.83	3.87	2.11	1.17	0.63	0	condensed chromosome
* * * * * * * GO_0000794(68)	77.44	15.06	3.99	2.11	0.7	0.7	0	condensed nuclear chromosome
* * * * * * * * GO_0000780(45)	81.82	13.23	3.23	1.21	0.4	0.1	0	condensed nuclear chromosome, pericentric region
* * * * * * * * * GO_0000778(43)	80.84	13.84	3.54	1.22	0.44	0.11	0	condensed nuclear chromosome kinetochore
* * * * * * * * * * GO_0042729(9)	97.22	2.78	0	0	0	0	0	DASH complex
* * * * * * * * GO_0000798(6)	40	46.67	6.67	0	0	6.67	0	nuclear cohesin complex
* * * * * * * GO_0000779(45)	81.82	13.23	3.23	1.21	0.4	0.1	0	condensed chromosome, pericentric region
* * * * * * * * GO_0000780(45)	81.82	13.23	3.23	1.21	0.4	0.1	0	condensed nuclear chromosome, pericentric region
* * * * * * * * * GO_0000778(43)	80.84	13.84	3.54	1.22	0.44	0.11	0	condensed nuclear chromosome kinetochore
* * * * * * * * * * GO_0042729(9)	97.22	2.78	0	0	0	0	0	DASH complex
* * * * * * * * GO_0000777(43)	80.84	13.84	3.54	1.22	0.44	0.11	0	condensed chromosome kinetochore
* * * * * * * * * GO_0000778(43)	80.84	13.84	3.54	1.22	0.44	0.11	0	condensed nuclear chromosome kinetochore
* * * * * * * * * * GO_0042729(9)	97.22	2.78	0	0	0	0	0	DASH complex
* * * * * * GO_0000785(36)	91.27	6.83	0.48	0	0.95	0.48	0	chromatin
* * * * * * * GO_0000792(7)	71.43	23.81	4.76	0	0	0	0	heterochromatin
* * * * * * * * GO_0005720(7)	71.43	23.81	4.76	0	0	0	0	nuclear heterochromatin
* * * * * * * * * GO_0005724(7)	71.43	23.81	4.76	0	0	0	0	nuclear telomeric heterochromatin
* * * * * * * GO_0000790(31)	90.75	7.53	0.65	0	0.65	0.43	0	nuclear chromatin
* * * * * * * * GO_0005720(7)	71.43	23.81	4.76	0	0	0	0	nuclear heterochromatin
* * * * * * * * * GO_0005724(7)	71.43	23.81	4.76	0	0	0	0	nuclear telomeric heterochromatin
* * * * * * * * GO_0000788(9)	77.78	16.67	0	0	0	5.56	0	nuclear nucleosome
* * * * * * * GO_0000786(11)	80	10.91	0	0	3.64	5.45	0	nucleosome
* * * * * * * * GO_0000788(9)	77.78	16.67	0	0	0	5.56	0	nuclear nucleosome
* * * * * * GO_0000781(27)	92.59	6.27	0.85	0.28	0	0	0	chromosome, telomeric region
* * * * * * * GO_0000784(23)	91.3	7.11	1.19	0.4	0	0	0	nuclear chromosome, telomeric region
* * * * * * * * GO_0000783(11)	87.27	10.91	0	1.82	0	0	0	nuclear telomere cap complex
* * * * * * * * GO_0005724(7)	71.43	23.81	4.76	0	0	0	0	nuclear telomeric heterochromatin
* * * * * * * GO_0000782(11)	87.27	10.91	0	1.82	0	0	0	telomere cap complex
* * * * * * * * GO_0000783(11)	87.27	10.91	0	1.82	0	0	0	nuclear telomere cap complex
* * * * * * GO_0000775(57)	82.46	12.91	3.32	0.94	0.31	0.06	0	chromosome, pericentric region
* * * * * * * GO_0000779(45)	81.82	13.23	3.23	1.21	0.4	0.1	0	condensed chromosome, pericentric region
* * * * * * * * GO_0000780(45)	81.82	13.23	3.23	1.21	0.4	0.1	0	condensed nuclear chromosome, pericentric region
* * * * * * * * * GO_0000778(43)	80.84	13.84	3.54	1.22	0.44	0.11	0	condensed nuclear chromosome kinetochore
* * * * * * * * * * GO_0042729(9)	97.22	2.78	0	0	0	0	0	DASH complex
* * * * * * * * GO_0000777(43)	80.84	13.84	3.54	1.22	0.44	0.11	0	condensed chromosome kinetochore
* * * * * * * * * GO_0000778(43)	80.84	13.84	3.54	1.22	0.44	0.11	0	condensed nuclear chromosome kinetochore
* * * * * * * * * * GO_0042729(9)	97.22	2.78	0	0	0	0	0	DASH complex
* * * * * * * GO_0000776(52)	82.58	12.44	3.77	0.83	0.3	0.08	0	kinetochore
* * * * * * * * GO_0000777(43)	80.84	13.84	3.54	1.22	0.44	0.11	0	condensed chromosome kinetochore
* * * * * * * * * GO_0000778(43)	80.84	13.84	3.54	1.22	0.44	0.11	0	condensed nuclear chromosome kinetochore
* * * * * * * * * * GO_0042729(9)	97.22	2.78	0	0	0	0	0	DASH complex
* * * * * * GO_0000228(141)	86.35	10.61	1.89	0.68	0.26	0.19	0.01	nuclear chromosome
* * * * * * * GO_0000794(68)	77.44	15.06	3.99	2.11	0.7	0.7	0	condensed nuclear chromosome
* * * * * * * * GO_0000780(45)	81.82	13.23	3.23	1.21	0.4	0.1	0	condensed nuclear chromosome, pericentric region
* * * * * * * * * GO_0000778(43)	80.84	13.84	3.54	1.22	0.44	0.11	0	condensed nuclear chromosome kinetochore
* * * * * * * * * * GO_0042729(9)	97.22	2.78	0	0	0	0	0	DASH complex
* * * * * * * * GO_0000798(6)	40	46.67	6.67	0	0	6.67	0	nuclear cohesin complex
* * * * * * * GO_0000790(31)	90.75	7.53	0.65	0	0.65	0.43	0	nuclear chromatin
* * * * * * * * GO_0005720(7)	71.43	23.81	4.76	0	0	0	0	nuclear heterochromatin
* * * * * * * * * GO_0005724(7)	71.43	23.81	4.76	0	0	0	0	nuclear telomeric heterochromatin
* * * * * * * * GO_0000788(9)	77.78	16.67	0	0	0	5.56	0	nuclear nucleosome
* * * * * * * GO_0000784(23)	91.3	7.11	1.19	0.4	0	0	0	nuclear chromosome, telomeric region
* * * * * * * * GO_0000783(11)	87.27	10.91	0	1.82	0	0	0	nuclear telomere cap complex
* * * * * * * * GO_0005724(7)	71.43	23.81	4.76	0	0	0	0	nuclear telomeric heterochromatin
* * * * * * * GO_0005664(6)	73.33	26.67	0	0	0	0	0	nuclear origin of replication recognition complex
* * * * GO_0043231(3299)	95.5	3.99	0.36	0.09	0.04	0.01	0.01	intracellular membrane-bound organelle
* * * * * GO_0042579(47)	96.11	2.68	0.19	0.46	0.09	0.28	0.19	microbody
* * * * * * GO_0005777(47)	96.11	2.68	0.19	0.46	0.09	0.28	0.19	peroxisome
* * * * * * * GO_0005778(18)	91.5	4.58	0	1.96	0.65	0.65	0.65	peroxisomal membrane
* * * * * * * * GO_0031231(6)	73.33	0	0	13.33	0	6.67	6.67	intrinsic to peroxisomal membrane
* * * * * * * * * GO_0005779(6)	73.33	0	0	13.33	0	6.67	6.67	integral to peroxisomal membrane
* * * * * GO_0016023(69)	92.67	5.03	0.77	0.6	0.34	0.3	0.3	cytoplasmic membrane-bound vesicle
* * * * * * GO_0030135(46)	91.98	5.02	1.06	1.06	0.29	0.39	0.19	coated vesicle
* * * * * * * GO_0030138(23)	91.3	3.56	1.19	2.37	0	1.19	0.4	COPII-coated vesicle
* * * * * * * * GO_0030127(8)	64.29	10.71	7.14	7.14	0	7.14	3.57	COPII vesicle coat
* * * * * * * GO_0030137(10)	91.11	4.44	0	2.22	0	2.22	0	COPI-coated vesicle
* * * * * * * * GO_0030126(7)	80.95	9.52	0	4.76	0	4.76	0	COPI vesicle coat
* * * * * * * GO_0030136(13)	82.05	10.26	3.85	1.28	1.28	0	1.28	clathrin-coated vesicle
* * * * * * * * GO_0030125(9)	72.22	13.89	8.33	2.78	2.78	0	0	clathrin vesicle coat
* * * * * * * * GO_0030140(7)	71.43	9.52	9.52	0	4.76	0	4.76	trans-Golgi network transport vesicle
* * * * * * * GO_0030120(26)	82.46	10.15	3.08	2.15	0.92	0.92	0.31	vesicle coat
* * * * * * * * GO_0030127(8)	64.29	10.71	7.14	7.14	0	7.14	3.57	COPII vesicle coat
* * * * * * * * GO_0030125(9)	72.22	13.89	8.33	2.78	2.78	0	0	clathrin vesicle coat
* * * * * * * * GO_0030126(7)	80.95	9.52	0	4.76	0	4.76	0	COPI vesicle coat
* * * * * * GO_0030133(11)	83.64	7.27	3.64	0	3.64	0	1.82	transport vesicle
* * * * * * * GO_0030140(7)	71.43	9.52	9.52	0	4.76	0	4.76	trans-Golgi network transport vesicle
* * * * * * GO_0005798(15)	84.76	7.62	1.9	0	2.86	0	2.86	Golgi vesicle
* * * * * * * GO_0030140(7)	71.43	9.52	9.52	0	4.76	0	4.76	trans-Golgi network transport vesicle
* * * * * GO_0005794(122)	92.56	5.47	1.06	0.37	0.28	0.09	0.16	Golgi apparatus
* * * * * * GO_0005801(13)	91.03	6.41	1.28	0	0	1.28	0	Golgi cis-face
* * * * * * * GO_0030008(10)	91.11	6.67	2.22	0	0	0	0	TRAPP complex
* * * * * * GO_0005798(15)	84.76	7.62	1.9	0	2.86	0	2.86	Golgi vesicle
* * * * * * * GO_0030140(7)	71.43	9.52	9.52	0	4.76	0	4.76	trans-Golgi network transport vesicle
* * * * * * GO_0005795(14)	90.11	2.2	1.1	1.1	1.1	2.2	2.2	Golgi stack
* * * * * * * GO_0000137(10)	84.44	2.22	0	2.22	2.22	4.44	4.44	Golgi cis cisterna
* * * * * * * * GO_0000136(6)	66.67	6.67	0	6.67	0	13.33	6.67	alpha-1,6-mannosyltransferase complex
* * * * * * GO_0000139(22)	93.94	4.76	0	0.87	0	0	0.43	Golgi membrane
* * * * * * * GO_0031228(7)	95.24	0	0	4.76	0	0	0	intrinsic to Golgi membrane
* * * * * * * * GO_0030173(7)	95.24	0	0	4.76	0	0	0	integral to Golgi membrane
* * * * * * GO_0017119(8)	35.71	50	14.29	0	0	0	0	Golgi transport complex
* * * * * * GO_0005802(9)	91.67	2.78	2.78	0	0	0	2.78	Golgi trans face
* * * * * GO_0005783(350)	96.78	2.78	0.17	0.08	0.09	0.07	0.04	endoplasmic reticulum
* * * * * * GO_0005791(11)	94.55	1.82	0	0	1.82	1.82	0	rough endoplasmic reticulum
* * * * * * * GO_0030867(11)	94.55	1.82	0	0	1.82	1.82	0	rough endoplasmic reticulum membrane
* * * * * * * * GO_0031205(7)	100	0	0	0	0	0	0	Sec complex
* * * * * * GO_0005789(108)	96.9	2.79	0.1	0.05	0.05	0.07	0.03	endoplasmic reticulum membrane
* * * * * * * GO_0031227(21)	95.71	3.33	0	0.48	0	0.48	0	intrinsic to endoplasmic reticulum membrane
* * * * * * * * GO_0030176(21)	95.71	3.33	0	0.48	0	0.48	0	integral to endoplasmic reticulum membrane
* * * * * * * GO_0030867(11)	94.55	1.82	0	0	1.82	1.82	0	rough endoplasmic reticulum membrane
* * * * * * * * GO_0031205(7)	100	0	0	0	0	0	0	Sec complex
* * * * * * * GO_0008250(9)	88.89	8.33	2.78	0	0	0	0	oligosaccharyl transferase complex
* * * * * * GO_0000502(47)	87.42	3.7	3.24	1.48	2.59	1.48	0.09	proteasome complex
* * * * * * * GO_0005839(16)	27.5	15	25	13.33	18.33	0	0.83	proteasome core complex
* * * * * * * * GO_0019773(7)	0	0	0	9.52	90.48	0	0	proteasome core complex, alpha-subunit complex
* * * * * * * * GO_0019774(7)	4.76	14.29	33.33	33.33	14.29	0	0	proteasome core complex, beta-subunit complex
* * * * * * * GO_0005838(23)	88.54	3.56	1.58	0	0.4	5.93	0	proteasome regulatory particle
* * * * * * * * GO_0008541(10)	80	11.11	8.89	0	0	0	0	proteasome regulatory particle, lid subcomplex
* * * * * * * * GO_0008540(9)	55.56	0	0	0	2.78	41.67	0	proteasome regulatory particle, base subcomplex
* * * * * * GO_0005788(6)	93.33	0	0	0	6.67	0	0	endoplasmic reticulum lumen
* * * * * GO_0005773(182)	96.14	3.33	0.21	0.07	0.07	0.05	0.13	vacuole
* * * * * * GO_0005774(94)	95.08	4.1	0.25	0.11	0.16	0.16	0.14	vacuolar membrane
* * * * * * * GO_0016471(14)	92.31	2.2	0	1.1	3.3	0	1.1	hydrogen-translocating V-type ATPase complex
* * * * * * * * GO_0000220(6)	73.33	0	0	6.67	13.33	0	6.67	hydrogen-transporting ATPase V0 domain
* * * * * * * * GO_0000221(8)	89.29	7.14	0	0	3.57	0	0	hydrogen-transporting ATPase V1 domain
* * * * * * * GO_0000329(61)	95.08	4.37	0.27	0.05	0.16	0	0.05	vacuolar membrane
* * * * * * * GO_0030897(6)	53.33	33.33	13.33	0	0	0	0	HOPS complex
* * * * * * GO_0000323(140)	96.04	3.44	0.23	0.05	0.07	0.01	0.15	lytic vacuole
* * * * * * * GO_0000324(140)	96.04	3.44	0.23	0.05	0.07	0.01	0.15	vacuole
* * * * * * * * GO_0000329(61)	95.08	4.37	0.27	0.05	0.16	0	0.05	vacuolar membrane
* * * * * * GO_0000322(140)	96.04	3.44	0.23	0.05	0.07	0.01	0.15	storage vacuole
* * * * * * * GO_0000324(140)	96.04	3.44	0.23	0.05	0.07	0.01	0.15	vacuole
* * * * * * * * GO_0000329(61)	95.08	4.37	0.27	0.05	0.16	0	0.05	vacuolar membrane
* * * * * GO_0005768(62)	91.75	6.19	1.27	0.32	0.05	0.26	0.16	endosome
* * * * * * GO_0005770(12)	92.42	1.52	1.52	0	1.52	3.03	0	late endosome
* * * * * * GO_0010008(14)	87.91	9.89	1.1	1.1	0	0	0	endosome membrane
* * * * * GO_0005739(950)	96.75	2.93	0.17	0.06	0.06	0.01	0.01	mitochondrion
* * * * * * GO_0005759(148)	97.44	2.37	0.09	0.01	0.03	0.02	0.05	mitochondrial matrix
* * * * * * * GO_0005761(73)	97.45	2.51	0	0.04	0	0	0	mitochondrial ribosome
* * * * * * * * GO_0005763(31)	96.56	3.23	0	0.22	0	0	0	mitochondrial small ribosomal subunit
* * * * * * * * GO_0005762(41)	98.17	1.83	0	0	0	0	0	mitochondrial large ribosomal subunit
* * * * * * * GO_0042645(22)	94.37	5.19	0	0	0	0	0.43	mitochondrial nucleoid
* * * * * * GO_0005740(190)	96.93	2.17	0.16	0.22	0.42	0.06	0.05	mitochondrial membrane
* * * * * * * GO_0005743(142)	97.07	2.06	0.11	0.2	0.43	0.07	0.06	mitochondrial inner membrane
* * * * * * * * GO_0005753(19)	97.66	1.17	0	0	1.17	0	0	proton-transporting ATP synthase complex
* * * * * * * * * GO_0000276(11)	98.18	1.82	0	0	0	0	0	proton-transporting ATP synthase complex, coupling factor F
* * * * * * * * GO_0005746(26)	96.92	2.15	0.62	0	0	0.31	0	mitochondrial electron transport chain
* * * * * * * * * GO_0005751(12)	96.97	1.52	0	0	0	1.52	0	respiratory chain complex IV
* * * * * * * * * GO_0005750(10)	95.56	2.22	2.22	0	0	0	0	respiratory chain complex III
* * * * * * * * GO_0005744(9)	94.44	2.78	2.78	0	0	0	0	mitochondrial inner membrane presequence translocase complex
* * * * * * * GO_0005741(35)	96.3	2.69	0.5	0	0	0.17	0.34	mitochondrial outer membrane
* * * * * * * * GO_0005742(7)	100	0	0	0	0	0	0	mitochondrial outer membrane translocase complex
* * * * * * GO_0005758(24)	94.93	2.17	1.81	0.36	0.36	0.36	0	mitochondrial intermembrane space
* * * * * GO_0005634(1814)	93.33	5.67	0.71	0.18	0.08	0.02	0.01	nucleus
* * * * * * GO_0030532(58)	91.65	5.26	2.24	0.67	0.12	0.06	0	small nuclear ribonucleoprotein complex
* * * * * * * GO_0005688(7)	33.33	19.05	42.86	4.76	0	0	0	snRNP U6
* * * * * * * GO_0005685(10)	91.11	4.44	0	4.44	0	0	0	snRNP U1
* * * * * * * GO_0046540(26)	81.54	8.92	8.92	0.62	0	0	0	U4/U6 x U5 tri-snRNP complex
* * * * * * * GO_0005686(11)	85.45	9.09	3.64	1.82	0	0	0	snRNP U2
* * * * * * GO_0005730(216)	89.84	7.59	1.55	0.42	0.47	0.13	0.01	nucleolus
* * * * * * * GO_0030685(8)	71.43	14.29	10.71	3.57	0	0	0	nucleolar preribosome
* * * * * * * GO_0005655(9)	97.22	2.78	0	0	0	0	0	nucleolar ribonuclease P complex
* * * * * * * GO_0000120(9)	97.22	2.78	0	0	0	0	0	RNA polymerase I transcription factor complex
* * * * * * * GO_0005736(14)	94.51	5.49	0	0	0	0	0	DNA-directed RNA polymerase I complex
* * * * * * * GO_0005732(56)	89.22	5.78	2.47	1.23	0.91	0.39	0	small nucleolar ribonucleoprotein complex
* * * * * * * GO_0000172(10)	95.56	4.44	0	0	0	0	0	ribonuclease MRP complex
* * * * * * GO_0005681(67)	91.45	6.2	1.4	0.5	0.14	0.05	0.27	spliceosome complex
* * * * * * * GO_0005684(30)	90.57	5.06	2.76	1.61	0	0	0	major
* * * * * * * * GO_0005688(7)	33.33	19.05	42.86	4.76	0	0	0	snRNP U6
* * * * * * * * GO_0005685(10)	91.11	4.44	0	4.44	0	0	0	snRNP U1
* * * * * * * * GO_0005686(11)	85.45	9.09	3.64	1.82	0	0	0	snRNP U2
* * * * * * * GO_0000243(14)	92.31	2.2	3.3	2.2	0	0	0	commitment complex
* * * * * * GO_0005654(311)	90.87	7.45	1.07	0.35	0.16	0.04	0.06	nucleoplasm
* * * * * * * GO_0035097(8)	85.71	3.57	3.57	3.57	3.57	0	0	histone methyltransferase complex
* * * * * * * * GO_0048188(8)	85.71	3.57	3.57	3.57	3.57	0	0	COMPASS complex
* * * * * * * GO_0016591(73)	92.77	6.16	0.88	0.15	0.04	0	0	DNA-directed RNA polymerase II, holoenzyme
* * * * * * * * GO_0000119(20)	91.05	7.37	1.05	0.53	0	0	0	mediator complex
* * * * * * * * GO_0005669(16)	91.67	5.83	1.67	0	0.83	0	0	transcription factor TFIID complex
* * * * * * * * GO_0005665(12)	95.45	4.55	0	0	0	0	0	DNA-directed RNA polymerase II, core complex
* * * * * * * * GO_0005675(9)	94.44	5.56	0	0	0	0	0	transcription factor TFIIH complex
* * * * * * * GO_0016585(71)	87.36	8.93	1.61	0.85	0.52	0.08	0.64	chromatin remodeling complex
* * * * * * * * GO_0016586(16)	87.5	5.83	1.67	2.5	1.67	0	0.83	RSC complex
* * * * * * * * GO_0048188(8)	85.71	3.57	3.57	3.57	3.57	0	0	COMPASS complex
* * * * * * * * GO_0031011(11)	72.73	12.73	5.45	3.64	1.82	3.64	0	INO80 complex
* * * * * * * * GO_0000812(13)	88.46	6.41	0	1.28	1.28	2.56	0	SWR1 complex
* * * * * * * * GO_0016514(10)	86.67	13.33	0	0	0	0	0	SWI/SNF complex
* * * * * * * * GO_0005677(8)	75	14.29	3.57	3.57	3.57	0	0	chromatin silencing complex
* * * * * * * GO_0005849(20)	93.68	3.68	0.53	1.58	0.53	0	0	mRNA cleavage factor complex
* * * * * * * * GO_0005847(15)	92.38	4.76	0	1.9	0.95	0	0	mRNA cleavage and polyadenylation specificity factor complex
* * * * * * * GO_0005667(121)	91.12	7.36	1.07	0.21	0.19	0.04	0.01	transcription factor complex
* * * * * * * * GO_0030014(12)	86.36	10.61	1.52	0	1.52	0	0	CCR4-NOT complex
* * * * * * * * * GO_0030015(7)	76.19	14.29	4.76	0	4.76	0	0	CCR4-NOT core complex
* * * * * * * * GO_0000123(38)	91.47	6.54	1	0.57	0.14	0.28	0	histone acetyltransferase complex
* * * * * * * * * GO_0000124(17)	90.44	6.62	2.21	0.74	0	0	0	SAGA complex
* * * * * * * * * GO_0043189(12)	86.36	12.12	1.52	0	0	0	0	H4/H2A histone acetyltransferase complex
* * * * * * * * * GO_0046695(14)	93.41	5.49	0	1.1	0	0	0	SLIK
* * * * * * * * GO_0000120(9)	97.22	2.78	0	0	0	0	0	RNA polymerase I transcription factor complex
* * * * * * * * GO_0000118(20)	82.11	10.53	3.68	0	2.63	0.53	0.53	histone deacetylase complex
* * * * * * * * GO_0005675(9)	94.44	5.56	0	0	0	0	0	transcription factor TFIIH complex
* * * * * * * * GO_0000127(6)	100	0	0	0	0	0	0	transcription factor TFIIIC complex
* * * * * * * * GO_0005669(16)	91.67	5.83	1.67	0	0.83	0	0	transcription factor TFIID complex
* * * * * * * GO_0008023(17)	86.76	13.24	0	0	0	0	0	transcription elongation factor complex
* * * * * * * GO_0042555(6)	0	0	0	0	0	100	0	MCM complex
* * * * * * * GO_0005666(17)	93.38	6.62	0	0	0	0	0	DNA-directed RNA polymerase III complex
* * * * * * * GO_0005656(15)	73.33	11.43	0	0.95	0	14.29	0	pre-replicative complex
* * * * * * GO_0005635(97)	90.08	7.02	1.1	0.77	0.62	0.21	0.19	nuclear membrane
* * * * * * * GO_0005643(48)	82.36	10.73	2.04	1.77	1.86	0.71	0.53	nuclear pore
* * * * * * * GO_0005637(6)	86.67	13.33	0	0	0	0	0	nuclear inner membrane
* * * * * * GO_0000502(47)	87.42	3.7	3.24	1.48	2.59	1.48	0.09	proteasome complex
* * * * * * * GO_0005839(16)	27.5	15	25	13.33	18.33	0	0.83	proteasome core complex
* * * * * * * * GO_0019773(7)	0	0	0	9.52	90.48	0	0	proteasome core complex, alpha-subunit complex
* * * * * * * * GO_0019774(7)	4.76	14.29	33.33	33.33	14.29	0	0	proteasome core complex, beta-subunit complex
* * * * * * * GO_0005838(23)	88.54	3.56	1.58	0	0.4	5.93	0	proteasome regulatory particle
* * * * * * * * GO_0008540(9)	55.56	0	0	0	2.78	41.67	0	proteasome regulatory particle, base subcomplex
* * * * * * * * GO_0008541(10)	80	11.11	8.89	0	0	0	0	proteasome regulatory particle, lid subcomplex
* * * * * * GO_0000228(141)	86.35	10.61	1.89	0.68	0.26	0.19	0.01	nuclear chromosome
* * * * * * * GO_0000794(68)	77.44	15.06	3.99	2.11	0.7	0.7	0	condensed nuclear chromosome
* * * * * * * * GO_0000780(45)	81.82	13.23	3.23	1.21	0.4	0.1	0	condensed nuclear chromosome, pericentric region
* * * * * * * * * GO_0000778(43)	80.84	13.84	3.54	1.22	0.44	0.11	0	condensed nuclear chromosome kinetochore
* * * * * * * * * * GO_0042729(9)	97.22	2.78	0	0	0	0	0	DASH complex
* * * * * * * * GO_0000798(6)	40	46.67	6.67	0	0	6.67	0	nuclear cohesin complex
* * * * * * * GO_0000790(31)	90.75	7.53	0.65	0	0.65	0.43	0	nuclear chromatin
* * * * * * * * GO_0005720(7)	71.43	23.81	4.76	0	0	0	0	nuclear heterochromatin
* * * * * * * * * GO_0005724(7)	71.43	23.81	4.76	0	0	0	0	nuclear telomeric heterochromatin
* * * * * * * * GO_0000788(9)	77.78	16.67	0	0	0	5.56	0	nuclear nucleosome
* * * * * * * GO_0000784(23)	91.3	7.11	1.19	0.4	0	0	0	nuclear chromosome, telomeric region
* * * * * * * * GO_0005724(7)	71.43	23.81	4.76	0	0	0	0	nuclear telomeric heterochromatin
* * * * * * * * GO_0000783(11)	87.27	10.91	0	1.82	0	0	0	nuclear telomere cap complex
* * * * * * * GO_0005664(6)	73.33	26.67	0	0	0	0	0	nuclear origin of replication recognition complex
* * * * * * GO_0000152(23)	90.51	5.14	0.79	0.79	1.98	0.79	0	nuclear ubiquitin ligase complex
* * * * * * * GO_0005680(15)	95.24	0.95	0	0.95	1.9	0.95	0	anaphase-promoting complex
* * * * * * GO_0000109(19)	90.64	7.02	2.34	0	0	0	0	nucleotide excision repair complex
* * * * * * * GO_0000112(7)	85.71	9.52	4.76	0	0	0	0	nucleotide excision repair factor 3 complex
* * * * * * GO_0000176(12)	90.91	6.06	3.03	0	0	0	0	nuclear exosome
* * * * * * GO_0000346(7)	85.71	14.29	0	0	0	0	0	transcription export complex
* * * * * * GO_0008180(6)	80	20	0	0	0	0	0	signalosome complex
* * * * GO_0031410(69)	92.67	5.03	0.77	0.6	0.34	0.3	0.3	cytoplasmic vesicle
* * * * * GO_0016023(69)	92.67	5.03	0.77	0.6	0.34	0.3	0.3	cytoplasmic membrane-bound vesicle
* * * * * * GO_0030135(46)	91.98	5.02	1.06	1.06	0.29	0.39	0.19	coated vesicle
* * * * * * * GO_0030138(23)	91.3	3.56	1.19	2.37	0	1.19	0.4	COPII-coated vesicle
* * * * * * * * GO_0030127(8)	64.29	10.71	7.14	7.14	0	7.14	3.57	COPII vesicle coat
* * * * * * * GO_0030137(10)	91.11	4.44	0	2.22	0	2.22	0	COPI-coated vesicle
* * * * * * * * GO_0030126(7)	80.95	9.52	0	4.76	0	4.76	0	COPI vesicle coat
* * * * * * * GO_0030136(13)	82.05	10.26	3.85	1.28	1.28	0	1.28	clathrin-coated vesicle
* * * * * * * * GO_0030125(9)	72.22	13.89	8.33	2.78	2.78	0	0	clathrin vesicle coat
* * * * * * * * GO_0030140(7)	71.43	9.52	9.52	0	4.76	0	4.76	trans-Golgi network transport vesicle
* * * * * * * GO_0030120(26)	82.46	10.15	3.08	2.15	0.92	0.92	0.31	vesicle coat
* * * * * * * * GO_0030127(8)	64.29	10.71	7.14	7.14	0	7.14	3.57	COPII vesicle coat
* * * * * * * * GO_0030125(9)	72.22	13.89	8.33	2.78	2.78	0	0	clathrin vesicle coat
* * * * * * * * GO_0030126(7)	80.95	9.52	0	4.76	0	4.76	0	COPI vesicle coat
* * * * * * GO_0030133(11)	83.64	7.27	3.64	0	3.64	0	1.82	transport vesicle
* * * * * * * GO_0030140(7)	71.43	9.52	9.52	0	4.76	0	4.76	trans-Golgi network transport vesicle
* * * * * * GO_0005798(15)	84.76	7.62	1.9	0	2.86	0	2.86	Golgi vesicle
* * * * * * * GO_0030140(7)	71.43	9.52	9.52	0	4.76	0	4.76	trans-Golgi network transport vesicle
* * * GO_0030880(31)	93.76	3.66	0.65	0.43	0.22	0	1.29	RNA polymerase complex
* * * * GO_0005665(12)	95.45	4.55	0	0	0	0	0	DNA-directed RNA polymerase II, core complex
* * * * GO_0005666(17)	93.38	6.62	0	0	0	0	0	DNA-directed RNA polymerase III complex
* * * * GO_0005736(14)	94.51	5.49	0	0	0	0	0	DNA-directed RNA polymerase I complex
* * * GO_0030529(394)	96.1	3.18	0.41	0.14	0.08	0.06	0.03	ribonucleoprotein complex
* * * * GO_0030684(9)	75	13.89	8.33	2.78	0	0	0	preribosome
* * * * * GO_0030685(8)	71.43	14.29	10.71	3.57	0	0	0	nucleolar preribosome
* * * * GO_0030677(9)	97.22	2.78	0	0	0	0	0	ribonuclease P complex
* * * * * GO_0005655(9)	97.22	2.78	0	0	0	0	0	nucleolar ribonuclease P complex
* * * * GO_0030532(58)	91.65	5.26	2.24	0.67	0.12	0.06	0	small nuclear ribonucleoprotein complex
* * * * * GO_0005688(7)	33.33	19.05	42.86	4.76	0	0	0	snRNP U6
* * * * * GO_0005685(10)	91.11	4.44	0	4.44	0	0	0	snRNP U1
* * * * * GO_0005686(11)	85.45	9.09	3.64	1.82	0	0	0	snRNP U2
* * * * * GO_0046540(26)	81.54	8.92	8.92	0.62	0	0	0	U4/U6 x U5 tri-snRNP complex
* * * * GO_0005840(232)	97.93	1.79	0.07	0.04	0.04	0.09	0.04	ribosome
* * * * * GO_0015935(78)	97.37	1.96	0.17	0.13	0.1	0.2	0.07	small ribosomal subunit
* * * * * * GO_0000314(31)	96.56	3.23	0	0.22	0	0	0	organellar small ribosomal subunit
* * * * * * * GO_0005763(31)	96.56	3.23	0	0.22	0	0	0	mitochondrial small ribosomal subunit
* * * * * * GO_0005843(47)	97.22	1.76	0	0	0.28	0.56	0.19	cytosolic small ribosomal subunit
* * * * * GO_0015934(108)	97.59	1.94	0.1	0.05	0.02	0.19	0.1	large ribosomal subunit
* * * * * * GO_0000315(41)	98.17	1.83	0	0	0	0	0	organellar large ribosomal subunit
* * * * * * * GO_0005762(41)	98.17	1.83	0	0	0	0	0	mitochondrial large ribosomal subunit
* * * * * * GO_0005842(67)	96.61	2.49	0	0.09	0.05	0.5	0.27	cytosolic large ribosomal subunit
* * * * * GO_0005830(129)	97.8	1.77	0	0.02	0.1	0.22	0.1	cytosolic ribosome
* * * * * * GO_0005843(47)	97.22	1.76	0	0	0.28	0.56	0.19	cytosolic small ribosomal subunit
* * * * * * GO_0005842(67)	96.61	2.49	0	0.09	0.05	0.5	0.27	cytosolic large ribosomal subunit
* * * * * GO_0000313(73)	97.45	2.51	0	0.04	0	0	0	organellar ribosome
* * * * * * GO_0005761(73)	97.45	2.51	0	0.04	0	0	0	mitochondrial ribosome
* * * * * * * GO_0005763(31)	96.56	3.23	0	0.22	0	0	0	mitochondrial small ribosomal subunit
* * * * * * * GO_0005762(41)	98.17	1.83	0	0	0	0	0	mitochondrial large ribosomal subunit
* * * * * * GO_0000315(41)	98.17	1.83	0	0	0	0	0	organellar large ribosomal subunit
* * * * * * * GO_0005762(41)	98.17	1.83	0	0	0	0	0	mitochondrial large ribosomal subunit
* * * * * * GO_0000314(31)	96.56	3.23	0	0.22	0	0	0	organellar small ribosomal subunit
* * * * * * * GO_0005763(31)	96.56	3.23	0	0.22	0	0	0	mitochondrial small ribosomal subunit
* * * * GO_0005681(67)	91.45	6.2	1.4	0.5	0.14	0.05	0.27	spliceosome complex
* * * * * GO_0005684(30)	90.57	5.06	2.76	1.61	0	0	0	major
* * * * * * GO_0005688(7)	33.33	19.05	42.86	4.76	0	0	0	snRNP U6
* * * * * * GO_0005685(10)	91.11	4.44	0	4.44	0	0	0	snRNP U1
* * * * * * GO_0005686(11)	85.45	9.09	3.64	1.82	0	0	0	snRNP U2
* * * * * GO_0000243(14)	92.31	2.2	3.3	2.2	0	0	0	commitment complex
* * * * GO_0005844(12)	72.73	19.7	3.03	0	1.52	1.52	1.52	polysome
* * * * GO_0000172(10)	95.56	4.44	0	0	0	0	0	ribonuclease MRP complex
* * * * GO_0005732(56)	89.22	5.78	2.47	1.23	0.91	0.39	0	small nucleolar ribonucleoprotein complex
* * * GO_0009295(22)	94.37	5.19	0	0	0	0	0.43	nucleoid
* * * * GO_0042645(22)	94.37	5.19	0	0	0	0	0.43	mitochondrial nucleoid
* * * GO_0005856(187)	84.05	10.53	3.04	1.27	0.67	0.34	0.12	cytoskeleton
* * * * GO_0030863(52)	85.14	8.82	3.09	1.73	0.3	0.08	0.83	cortical cytoskeleton
* * * * * GO_0030864(52)	85.14	8.82	3.09	1.73	0.3	0.08	0.83	cortical actin cytoskeleton
* * * * * * GO_0030479(38)	83.5	9.25	3.7	2.13	0.57	0.14	0.71	actin cortical patch
* * * * * * GO_0030478(15)	82.86	9.52	4.76	0.95	0	0	1.9	actin cap
* * * * GO_0015630(93)	78.26	13.79	4.82	1.71	1.19	0.16	0.07	microtubule cytoskeleton
* * * * * GO_0005875(31)	80	12.47	4.73	1.08	1.29	0.22	0.22	microtubule associated complex
* * * * * * GO_0042729(9)	97.22	2.78	0	0	0	0	0	DASH complex
* * * * * * GO_0005871(6)	26.67	0	6.67	13.33	40	6.67	6.67	kinesin complex
* * * * * GO_0005874(31)	79.35	12.26	4.3	1.29	1.72	0.65	0.43	microtubule
* * * * * * GO_0005876(20)	75.26	16.32	4.74	1.58	0	1.05	1.05	spindle microtubule
* * * * * * * GO_0005828(14)	91.21	5.49	0	0	0	2.2	1.1	kinetochore microtubule
* * * * * * * * GO_0042729(9)	97.22	2.78	0	0	0	0	0	DASH complex
* * * * * * GO_0005881(12)	87.88	1.52	4.55	0	1.52	3.03	1.52	cytoplasmic microtubule
* * * * * GO_0005819(76)	75.47	14.91	5.75	2.14	1.44	0.18	0.11	spindle
* * * * * * GO_0005876(20)	75.26	16.32	4.74	1.58	0	1.05	1.05	spindle microtubule
* * * * * * * GO_0005828(14)	91.21	5.49	0	0	0	2.2	1.1	kinetochore microtubule
* * * * * * * * GO_0042729(9)	97.22	2.78	0	0	0	0	0	DASH complex
* * * * * * GO_0000922(59)	76.62	14.2	5.55	2.05	1.4	0.12	0.06	spindle pole
* * * * * * * GO_0005816(54)	75.47	14.54	6.08	2.24	1.47	0.14	0.07	spindle pole body
* * * * * * * * GO_0005824(6)	73.33	20	6.67	0	0	0	0	outer plaque of spindle pole body
* * * * GO_0015629(88)	84.85	9.09	2.82	1.62	0.68	0.55	0.39	actin cytoskeleton
* * * * * GO_0030864(52)	85.14	8.82	3.09	1.73	0.3	0.08	0.83	cortical actin cytoskeleton
* * * * * * GO_0030479(38)	83.5	9.25	3.7	2.13	0.57	0.14	0.71	actin cortical patch
* * * * * * GO_0030478(15)	82.86	9.52	4.76	0.95	0	0	1.9	actin cap
* * * * * GO_0030480(21)	71.9	10.95	5.24	2.86	4.76	4.29	0	contractile ring
* * * * * * GO_0030481(8)	46.43	0	0	0	28.57	25	0	septin ring
* * * * * * * GO_0000144(8)	46.43	0	0	0	28.57	25	0	septin ring
* * * * * * GO_0000142(21)	71.9	10.95	5.24	2.86	4.76	4.29	0	contractile ring
* * * * * * * GO_0000144(8)	46.43	0	0	0	28.57	25	0	septin ring
* * * * * GO_0005885(7)	95.24	0	0	0	0	4.76	0	Arp2/3 protein complex
* * * GO_0005737(3148)	96.34	3.28	0.25	0.08	0.04	0.01	0.01	cytoplasm
* * * * GO_0048500(6)	93.33	6.67	0	0	0	0	0	signal recognition particle
* * * * * GO_0005786(6)	93.33	6.67	0	0	0	0	0	signal recognition particle
* * * * GO_0042579(47)	96.11	2.68	0.19	0.46	0.09	0.28	0.19	microbody
* * * * * GO_0005777(47)	96.11	2.68	0.19	0.46	0.09	0.28	0.19	peroxisome
* * * * * * GO_0005778(18)	91.5	4.58	0	1.96	0.65	0.65	0.65	peroxisomal membrane
* * * * * * * GO_0031231(6)	73.33	0	0	13.33	0	6.67	6.67	intrinsic to peroxisomal membrane
* * * * * * * * GO_0005779(6)	73.33	0	0	13.33	0	6.67	6.67	integral to peroxisomal membrane
* * * * GO_0031410(69)	92.67	5.03	0.77	0.6	0.34	0.3	0.3	cytoplasmic vesicle
* * * * * GO_0016023(69)	92.67	5.03	0.77	0.6	0.34	0.3	0.3	cytoplasmic membrane-bound vesicle
* * * * * * GO_0030135(46)	91.98	5.02	1.06	1.06	0.29	0.39	0.19	coated vesicle
* * * * * * * GO_0030138(23)	91.3	3.56	1.19	2.37	0	1.19	0.4	COPII-coated vesicle
* * * * * * * * GO_0030127(8)	64.29	10.71	7.14	7.14	0	7.14	3.57	COPII vesicle coat
* * * * * * * GO_0030137(10)	91.11	4.44	0	2.22	0	2.22	0	COPI-coated vesicle
* * * * * * * * GO_0030126(7)	80.95	9.52	0	4.76	0	4.76	0	COPI vesicle coat
* * * * * * * GO_0030136(13)	82.05	10.26	3.85	1.28	1.28	0	1.28	clathrin-coated vesicle
* * * * * * * * GO_0030125(9)	72.22	13.89	8.33	2.78	2.78	0	0	clathrin vesicle coat
* * * * * * * * GO_0030140(7)	71.43	9.52	9.52	0	4.76	0	4.76	trans-Golgi network transport vesicle
* * * * * * * GO_0030120(26)	82.46	10.15	3.08	2.15	0.92	0.92	0.31	vesicle coat
* * * * * * * * GO_0030127(8)	64.29	10.71	7.14	7.14	0	7.14	3.57	COPII vesicle coat
* * * * * * * * GO_0030125(9)	72.22	13.89	8.33	2.78	2.78	0	0	clathrin vesicle coat
* * * * * * * * GO_0030126(7)	80.95	9.52	0	4.76	0	4.76	0	COPI vesicle coat
* * * * * * GO_0030133(11)	83.64	7.27	3.64	0	3.64	0	1.82	transport vesicle
* * * * * * * GO_0030140(7)	71.43	9.52	9.52	0	4.76	0	4.76	trans-Golgi network transport vesicle
* * * * * * GO_0005798(15)	84.76	7.62	1.9	0	2.86	0	2.86	Golgi vesicle
* * * * * * * GO_0030140(7)	71.43	9.52	9.52	0	4.76	0	4.76	trans-Golgi network transport vesicle
* * * * GO_0030863(52)	85.14	8.82	3.09	1.73	0.3	0.08	0.83	cortical cytoskeleton
* * * * * GO_0030864(52)	85.14	8.82	3.09	1.73	0.3	0.08	0.83	cortical actin cytoskeleton
* * * * * * GO_0030479(38)	83.5	9.25	3.7	2.13	0.57	0.14	0.71	actin cortical patch
* * * * * * GO_0030478(15)	82.86	9.52	4.76	0.95	0	0	1.9	actin cap
* * * * GO_0030684(9)	75	13.89	8.33	2.78	0	0	0	preribosome
* * * * * GO_0030685(8)	71.43	14.29	10.71	3.57	0	0	0	nucleolar preribosome
* * * * GO_0030117(26)	82.46	10.15	3.08	2.15	0.92	0.92	0.31	membrane coat
* * * * * GO_0030120(26)	82.46	10.15	3.08	2.15	0.92	0.92	0.31	vesicle coat
* * * * * * GO_0030127(8)	64.29	10.71	7.14	7.14	0	7.14	3.57	COPII vesicle coat
* * * * * * GO_0030125(9)	72.22	13.89	8.33	2.78	2.78	0	0	clathrin vesicle coat
* * * * * * GO_0030126(7)	80.95	9.52	0	4.76	0	4.76	0	COPI vesicle coat
* * * * * GO_0030118(9)	72.22	13.89	8.33	2.78	2.78	0	0	clathrin coat
* * * * * * GO_0030125(9)	72.22	13.89	8.33	2.78	2.78	0	0	clathrin vesicle coat
* * * * GO_0016283(47)	97.22	1.76	0	0	0.28	0.56	0.19	eukaryotic 48S initiation complex
* * * * * GO_0005843(47)	97.22	1.76	0	0	0.28	0.56	0.19	cytosolic small ribosomal subunit
* * * * GO_0016282(58)	97.34	1.69	0.12	0.12	0.18	0.36	0.18	eukaryotic 43S preinitiation complex
* * * * * GO_0005843(47)	97.22	1.76	0	0	0.28	0.56	0.19	cytosolic small ribosomal subunit
* * * * * GO_0005852(7)	85.71	9.52	4.76	0	0	0	0	eukaryotic translation initiation factor 3 complex
* * * * GO_0005938(98)	81.15	12.48	3.51	1.37	0.84	0.36	0.29	cell cortex
* * * * * GO_0030863(52)	85.14	8.82	3.09	1.73	0.3	0.08	0.83	cortical cytoskeleton
* * * * * * GO_0030864(52)	85.14	8.82	3.09	1.73	0.3	0.08	0.83	cortical actin cytoskeleton
* * * * * * * GO_0030479(38)	83.5	9.25	3.7	2.13	0.57	0.14	0.71	actin cortical patch
* * * * * * * GO_0030478(15)	82.86	9.52	4.76	0.95	0	0	1.9	actin cap
* * * * * GO_0005940(14)	68.13	7.69	1.1	0	13.19	9.89	0	septin ring
* * * * * * GO_0030481(8)	46.43	0	0	0	28.57	25	0	septin ring
* * * * * * * GO_0000144(8)	46.43	0	0	0	28.57	25	0	septin ring
* * * * * GO_0005826(21)	71.9	10.95	5.24	2.86	4.76	4.29	0	contractile ring
* * * * * * GO_0030480(21)	71.9	10.95	5.24	2.86	4.76	4.29	0	contractile ring
* * * * * * * GO_0030481(8)	46.43	0	0	0	28.57	25	0	septin ring
* * * * * * * * GO_0000144(8)	46.43	0	0	0	28.57	25	0	septin ring
* * * * * * * GO_0000142(21)	71.9	10.95	5.24	2.86	4.76	4.29	0	contractile ring
* * * * * * * * GO_0000144(8)	46.43	0	0	0	28.57	25	0	septin ring
* * * * * GO_0000145(9)	52.78	30.56	11.11	2.78	0	0	2.78	exocyst
* * * * GO_0005840(232)	97.93	1.79	0.07	0.04	0.04	0.09	0.04	ribosome
* * * * * GO_0015935(78)	97.37	1.96	0.17	0.13	0.1	0.2	0.07	small ribosomal subunit
* * * * * * GO_0000314(31)	96.56	3.23	0	0.22	0	0	0	organellar small ribosomal subunit
* * * * * * * GO_0005763(31)	96.56	3.23	0	0.22	0	0	0	mitochondrial small ribosomal subunit
* * * * * * GO_0005843(47)	97.22	1.76	0	0	0.28	0.56	0.19	cytosolic small ribosomal subunit
* * * * * GO_0015934(108)	97.59	1.94	0.1	0.05	0.02	0.19	0.1	large ribosomal subunit
* * * * * * GO_0000315(41)	98.17	1.83	0	0	0	0	0	organellar large ribosomal subunit
* * * * * * * GO_0005762(41)	98.17	1.83	0	0	0	0	0	mitochondrial large ribosomal subunit
* * * * * * GO_0005842(67)	96.61	2.49	0	0.09	0.05	0.5	0.27	cytosolic large ribosomal subunit
* * * * * GO_0005830(129)	97.8	1.77	0	0.02	0.1	0.22	0.1	cytosolic ribosome
* * * * * * GO_0005843(47)	97.22	1.76	0	0	0.28	0.56	0.19	cytosolic small ribosomal subunit
* * * * * * GO_0005842(67)	96.61	2.49	0	0.09	0.05	0.5	0.27	cytosolic large ribosomal subunit
* * * * * GO_0000313(73)	97.45	2.51	0	0.04	0	0	0	organellar ribosome
* * * * * * GO_0005761(73)	97.45	2.51	0	0.04	0	0	0	mitochondrial ribosome
* * * * * * * GO_0005763(31)	96.56	3.23	0	0.22	0	0	0	mitochondrial small ribosomal subunit
* * * * * * * GO_0005762(41)	98.17	1.83	0	0	0	0	0	mitochondrial large ribosomal subunit
* * * * * * GO_0000315(41)	98.17	1.83	0	0	0	0	0	organellar large ribosomal subunit
* * * * * * * GO_0005762(41)	98.17	1.83	0	0	0	0	0	mitochondrial large ribosomal subunit
* * * * * * GO_0000314(31)	96.56	3.23	0	0.22	0	0	0	organellar small ribosomal subunit
* * * * * * * GO_0005763(31)	96.56	3.23	0	0.22	0	0	0	mitochondrial small ribosomal subunit
* * * * GO_0005829(306)	97.48	1.97	0.18	0.08	0.12	0.13	0.05	cytosol
* * * * * GO_0005830(129)	97.8	1.77	0	0.02	0.1	0.22	0.1	cytosolic ribosome
* * * * * * GO_0005843(47)	97.22	1.76	0	0	0.28	0.56	0.19	cytosolic small ribosomal subunit
* * * * * * GO_0005842(67)	96.61	2.49	0	0.09	0.05	0.5	0.27	cytosolic large ribosomal subunit
* * * * * GO_0000502(47)	87.42	3.7	3.24	1.48	2.59	1.48	0.09	proteasome complex
* * * * * * GO_0005839(16)	27.5	15	25	13.33	18.33	0	0.83	proteasome core complex
* * * * * * * GO_0019773(7)	0	0	0	9.52	90.48	0	0	proteasome core complex, alpha-subunit complex
* * * * * * * GO_0019774(7)	4.76	14.29	33.33	33.33	14.29	0	0	proteasome core complex, beta-subunit complex
* * * * * * GO_0005838(23)	88.54	3.56	1.58	0	0.4	5.93	0	proteasome regulatory particle
* * * * * * * GO_0008540(9)	55.56	0	0	0	2.78	41.67	0	proteasome regulatory particle, base subcomplex
* * * * * * * GO_0008541(10)	80	11.11	8.89	0	0	0	0	proteasome regulatory particle, lid subcomplex
* * * * * GO_0016272(6)	86.67	6.67	6.67	0	0	0	0	prefoldin complex
* * * * * GO_0005832(11)	40	7.27	0	0	9.09	41.82	1.82	chaperonin-containing T-complex
* * * * GO_0005815(54)	75.47	14.54	6.08	2.24	1.47	0.14	0.07	microtubule organizing center
* * * * * GO_0005816(54)	75.47	14.54	6.08	2.24	1.47	0.14	0.07	spindle pole body
* * * * * * GO_0005824(6)	73.33	20	6.67	0	0	0	0	outer plaque of spindle pole body
* * * * GO_0005794(122)	92.56	5.47	1.06	0.37	0.28	0.09	0.16	Golgi apparatus
* * * * * GO_0005801(13)	91.03	6.41	1.28	0	0	1.28	0	Golgi cis-face
* * * * * * GO_0030008(10)	91.11	6.67	2.22	0	0	0	0	TRAPP complex
* * * * * GO_0005798(15)	84.76	7.62	1.9	0	2.86	0	2.86	Golgi vesicle
* * * * * * GO_0030140(7)	71.43	9.52	9.52	0	4.76	0	4.76	trans-Golgi network transport vesicle
* * * * * GO_0005795(14)	90.11	2.2	1.1	1.1	1.1	2.2	2.2	Golgi stack
* * * * * * GO_0000137(10)	84.44	2.22	0	2.22	2.22	4.44	4.44	Golgi cis cisterna
* * * * * * * GO_0000136(6)	66.67	6.67	0	6.67	0	13.33	6.67	alpha-1,6-mannosyltransferase complex
* * * * * GO_0000139(22)	93.94	4.76	0	0.87	0	0	0.43	Golgi membrane
* * * * * * GO_0031228(7)	95.24	0	0	4.76	0	0	0	intrinsic to Golgi membrane
* * * * * * * GO_0030173(7)	95.24	0	0	4.76	0	0	0	integral to Golgi membrane
* * * * * GO_0017119(8)	35.71	50	14.29	0	0	0	0	Golgi transport complex
* * * * * GO_0005802(9)	91.67	2.78	2.78	0	0	0	2.78	Golgi trans face
* * * * GO_0005783(350)	96.78	2.78	0.17	0.08	0.09	0.07	0.04	endoplasmic reticulum
* * * * * GO_0005791(11)	94.55	1.82	0	0	1.82	1.82	0	rough endoplasmic reticulum
* * * * * * GO_0030867(11)	94.55	1.82	0	0	1.82	1.82	0	rough endoplasmic reticulum membrane
* * * * * * * GO_0031205(7)	100	0	0	0	0	0	0	Sec complex
* * * * * GO_0005789(108)	96.9	2.79	0.1	0.05	0.05	0.07	0.03	endoplasmic reticulum membrane
* * * * * * GO_0031227(21)	95.71	3.33	0	0.48	0	0.48	0	intrinsic to endoplasmic reticulum membrane
* * * * * * * GO_0030176(21)	95.71	3.33	0	0.48	0	0.48	0	integral to endoplasmic reticulum membrane
* * * * * * GO_0030867(11)	94.55	1.82	0	0	1.82	1.82	0	rough endoplasmic reticulum membrane
* * * * * * * GO_0031205(7)	100	0	0	0	0	0	0	Sec complex
* * * * * * GO_0008250(9)	88.89	8.33	2.78	0	0	0	0	oligosaccharyl transferase complex
* * * * * GO_0000502(47)	87.42	3.7	3.24	1.48	2.59	1.48	0.09	proteasome complex
* * * * * * GO_0005839(16)	27.5	15	25	13.33	18.33	0	0.83	proteasome core complex
* * * * * * * GO_0019773(7)	0	0	0	9.52	90.48	0	0	proteasome core complex, alpha-subunit complex
* * * * * * * GO_0019774(7)	4.76	14.29	33.33	33.33	14.29	0	0	proteasome core complex, beta-subunit complex
* * * * * * GO_0005838(23)	88.54	3.56	1.58	0	0.4	5.93	0	proteasome regulatory particle
* * * * * * * GO_0008540(9)	55.56	0	0	0	2.78	41.67	0	proteasome regulatory particle, base subcomplex
* * * * * * * GO_0008541(10)	80	11.11	8.89	0	0	0	0	proteasome regulatory particle, lid subcomplex
* * * * * GO_0005788(6)	93.33	0	0	0	6.67	0	0	endoplasmic reticulum lumen
* * * * GO_0005773(182)	96.14	3.33	0.21	0.07	0.07	0.05	0.13	vacuole
* * * * * GO_0005774(94)	95.08	4.1	0.25	0.11	0.16	0.16	0.14	vacuolar membrane
* * * * * * GO_0016471(14)	92.31	2.2	0	1.1	3.3	0	1.1	hydrogen-translocating V-type ATPase complex
* * * * * * * GO_0000220(6)	73.33	0	0	6.67	13.33	0	6.67	hydrogen-transporting ATPase V0 domain
* * * * * * * GO_0000221(8)	89.29	7.14	0	0	3.57	0	0	hydrogen-transporting ATPase V1 domain
* * * * * * GO_0000329(61)	95.08	4.37	0.27	0.05	0.16	0	0.05	vacuolar membrane
* * * * * * GO_0030897(6)	53.33	33.33	13.33	0	0	0	0	HOPS complex
* * * * * GO_0000323(140)	96.04	3.44	0.23	0.05	0.07	0.01	0.15	lytic vacuole
* * * * * * GO_0000324(140)	96.04	3.44	0.23	0.05	0.07	0.01	0.15	vacuole
* * * * * * * GO_0000329(61)	95.08	4.37	0.27	0.05	0.16	0	0.05	vacuolar membrane
* * * * * GO_0000322(140)	96.04	3.44	0.23	0.05	0.07	0.01	0.15	storage vacuole
* * * * * * GO_0000324(140)	96.04	3.44	0.23	0.05	0.07	0.01	0.15	vacuole
* * * * * * * GO_0000329(61)	95.08	4.37	0.27	0.05	0.16	0	0.05	vacuolar membrane
* * * * GO_0005768(62)	91.75	6.19	1.27	0.32	0.05	0.26	0.16	endosome
* * * * * GO_0005770(12)	92.42	1.52	1.52	0	1.52	3.03	0	late endosome
* * * * * GO_0010008(14)	87.91	9.89	1.1	1.1	0	0	0	endosome membrane
* * * * GO_0005739(950)	96.75	2.93	0.17	0.06	0.06	0.01	0.01	mitochondrion
* * * * * GO_0005759(148)	97.44	2.37	0.09	0.01	0.03	0.02	0.05	mitochondrial matrix
* * * * * * GO_0005761(73)	97.45	2.51	0	0.04	0	0	0	mitochondrial ribosome
* * * * * * * GO_0005763(31)	96.56	3.23	0	0.22	0	0	0	mitochondrial small ribosomal subunit
* * * * * * * GO_0005762(41)	98.17	1.83	0	0	0	0	0	mitochondrial large ribosomal subunit
* * * * * * GO_0042645(22)	94.37	5.19	0	0	0	0	0.43	mitochondrial nucleoid
* * * * * GO_0005740(190)	96.93	2.17	0.16	0.22	0.42	0.06	0.05	mitochondrial membrane
* * * * * * GO_0005743(142)	97.07	2.06	0.11	0.2	0.43	0.07	0.06	mitochondrial inner membrane
* * * * * * * GO_0005753(19)	97.66	1.17	0	0	1.17	0	0	proton-transporting ATP synthase complex
* * * * * * * * GO_0000276(11)	98.18	1.82	0	0	0	0	0	proton-transporting ATP synthase complex, coupling factor F
* * * * * * * GO_0005746(26)	96.92	2.15	0.62	0	0	0.31	0	mitochondrial electron transport chain
* * * * * * * * GO_0005751(12)	96.97	1.52	0	0	0	1.52	0	respiratory chain complex IV
* * * * * * * * GO_0005750(10)	95.56	2.22	2.22	0	0	0	0	respiratory chain complex III
* * * * * * * GO_0005744(9)	94.44	2.78	2.78	0	0	0	0	mitochondrial inner membrane presequence translocase complex
* * * * * * GO_0005741(35)	96.3	2.69	0.5	0	0	0.17	0.34	mitochondrial outer membrane
* * * * * * * GO_0005742(7)	100	0	0	0	0	0	0	mitochondrial outer membrane translocase complex
* * * * * GO_0005758(24)	94.93	2.17	1.81	0.36	0.36	0.36	0	mitochondrial intermembrane space
* * * * GO_0000177(10)	86.67	8.89	4.44	0	0	0	0	cytoplasmic exosome
* * * * GO_0000932(7)	90.48	4.76	4.76	0	0	0	0	cytoplasmic mRNA processing body
* * * * GO_0005811(32)	96.17	1.81	0.4	0	0.6	0	1.01	lipid particle
* * * GO_0005694(202)	88.18	9.33	1.51	0.52	0.26	0.19	0.01	chromosome
* * * * GO_0008278(6)	40	46.67	6.67	0	0	6.67	0	cohesin complex
* * * * * GO_0000798(6)	40	46.67	6.67	0	0	6.67	0	nuclear cohesin complex
* * * * GO_0005657(40)	86.92	8.33	1.03	0.64	0.64	2.31	0.13	replication fork
* * * * * GO_0030894(27)	84.62	9.69	1.99	1.42	1.42	0.85	0	replisome
* * * * * * GO_0005663(10)	44.44	20	8.89	11.11	8.89	6.67	0	DNA replication factor C complex
* * * * * * GO_0005658(6)	80	20	0	0	0	0	0	alpha DNA polymerase
* * * * * GO_0042555(6)	0	0	0	0	0	100	0	MCM complex
* * * * GO_0000808(6)	73.33	26.67	0	0	0	0	0	origin recognition complex
* * * * * GO_0005664(6)	73.33	26.67	0	0	0	0	0	nuclear origin of replication recognition complex
* * * * GO_0000793(72)	77.39	14.83	3.87	2.11	1.17	0.63	0	condensed chromosome
* * * * * GO_0000794(68)	77.44	15.06	3.99	2.11	0.7	0.7	0	condensed nuclear chromosome
* * * * * * GO_0000780(45)	81.82	13.23	3.23	1.21	0.4	0.1	0	condensed nuclear chromosome, pericentric region
* * * * * * * GO_0000778(43)	80.84	13.84	3.54	1.22	0.44	0.11	0	condensed nuclear chromosome kinetochore
* * * * * * * * GO_0042729(9)	97.22	2.78	0	0	0	0	0	DASH complex
* * * * * * GO_0000798(6)	40	46.67	6.67	0	0	6.67	0	nuclear cohesin complex
* * * * * GO_0000779(45)	81.82	13.23	3.23	1.21	0.4	0.1	0	condensed chromosome, pericentric region
* * * * * * GO_0000780(45)	81.82	13.23	3.23	1.21	0.4	0.1	0	condensed nuclear chromosome, pericentric region
* * * * * * * GO_0000778(43)	80.84	13.84	3.54	1.22	0.44	0.11	0	condensed nuclear chromosome kinetochore
* * * * * * * * GO_0042729(9)	97.22	2.78	0	0	0	0	0	DASH complex
* * * * * * GO_0000777(43)	80.84	13.84	3.54	1.22	0.44	0.11	0	condensed chromosome kinetochore
* * * * * * * GO_0000778(43)	80.84	13.84	3.54	1.22	0.44	0.11	0	condensed nuclear chromosome kinetochore
* * * * * * * * GO_0042729(9)	97.22	2.78	0	0	0	0	0	DASH complex
* * * * GO_0000785(36)	91.27	6.83	0.48	0	0.95	0.48	0	chromatin
* * * * * GO_0000792(7)	71.43	23.81	4.76	0	0	0	0	heterochromatin
* * * * * * GO_0005720(7)	71.43	23.81	4.76	0	0	0	0	nuclear heterochromatin
* * * * * * * GO_0005724(7)	71.43	23.81	4.76	0	0	0	0	nuclear telomeric heterochromatin
* * * * * GO_0000790(31)	90.75	7.53	0.65	0	0.65	0.43	0	nuclear chromatin
* * * * * * GO_0005720(7)	71.43	23.81	4.76	0	0	0	0	nuclear heterochromatin
* * * * * * * GO_0005724(7)	71.43	23.81	4.76	0	0	0	0	nuclear telomeric heterochromatin
* * * * * * GO_0000788(9)	77.78	16.67	0	0	0	5.56	0	nuclear nucleosome
* * * * * GO_0000786(11)	80	10.91	0	0	3.64	5.45	0	nucleosome
* * * * * * GO_0000788(9)	77.78	16.67	0	0	0	5.56	0	nuclear nucleosome
* * * * GO_0000781(27)	92.59	6.27	0.85	0.28	0	0	0	chromosome, telomeric region
* * * * * GO_0000784(23)	91.3	7.11	1.19	0.4	0	0	0	nuclear chromosome, telomeric region
* * * * * * GO_0005724(7)	71.43	23.81	4.76	0	0	0	0	nuclear telomeric heterochromatin
* * * * * * GO_0000783(11)	87.27	10.91	0	1.82	0	0	0	nuclear telomere cap complex
* * * * * GO_0000782(11)	87.27	10.91	0	1.82	0	0	0	telomere cap complex
* * * * * * GO_0000783(11)	87.27	10.91	0	1.82	0	0	0	nuclear telomere cap complex
* * * * GO_0000775(57)	82.46	12.91	3.32	0.94	0.31	0.06	0	chromosome, pericentric region
* * * * * GO_0000779(45)	81.82	13.23	3.23	1.21	0.4	0.1	0	condensed chromosome, pericentric region
* * * * * * GO_0000780(45)	81.82	13.23	3.23	1.21	0.4	0.1	0	condensed nuclear chromosome, pericentric region
* * * * * * * GO_0000778(43)	80.84	13.84	3.54	1.22	0.44	0.11	0	condensed nuclear chromosome kinetochore
* * * * * * * * GO_0042729(9)	97.22	2.78	0	0	0	0	0	DASH complex
* * * * * * GO_0000777(43)	80.84	13.84	3.54	1.22	0.44	0.11	0	condensed chromosome kinetochore
* * * * * * * GO_0000778(43)	80.84	13.84	3.54	1.22	0.44	0.11	0	condensed nuclear chromosome kinetochore
* * * * * * * * GO_0042729(9)	97.22	2.78	0	0	0	0	0	DASH complex
* * * * * GO_0000776(52)	82.58	12.44	3.77	0.83	0.3	0.08	0	kinetochore
* * * * * * GO_0000777(43)	80.84	13.84	3.54	1.22	0.44	0.11	0	condensed chromosome kinetochore
* * * * * * * GO_0000778(43)	80.84	13.84	3.54	1.22	0.44	0.11	0	condensed nuclear chromosome kinetochore
* * * * * * * * GO_0042729(9)	97.22	2.78	0	0	0	0	0	DASH complex
* * * * GO_0000228(141)	86.35	10.61	1.89	0.68	0.26	0.19	0.01	nuclear chromosome
* * * * * GO_0000794(68)	77.44	15.06	3.99	2.11	0.7	0.7	0	condensed nuclear chromosome
* * * * * * GO_0000780(45)	81.82	13.23	3.23	1.21	0.4	0.1	0	condensed nuclear chromosome, pericentric region
* * * * * * * GO_0000778(43)	80.84	13.84	3.54	1.22	0.44	0.11	0	condensed nuclear chromosome kinetochore
* * * * * * * * GO_0042729(9)	97.22	2.78	0	0	0	0	0	DASH complex
* * * * * * GO_0000798(6)	40	46.67	6.67	0	0	6.67	0	nuclear cohesin complex
* * * * * GO_0000790(31)	90.75	7.53	0.65	0	0.65	0.43	0	nuclear chromatin
* * * * * * GO_0005720(7)	71.43	23.81	4.76	0	0	0	0	nuclear heterochromatin
* * * * * * * GO_0005724(7)	71.43	23.81	4.76	0	0	0	0	nuclear telomeric heterochromatin
* * * * * * GO_0000788(9)	77.78	16.67	0	0	0	5.56	0	nuclear nucleosome
* * * * * GO_0000784(23)	91.3	7.11	1.19	0.4	0	0	0	nuclear chromosome, telomeric region
* * * * * * GO_0005724(7)	71.43	23.81	4.76	0	0	0	0	nuclear telomeric heterochromatin
* * * * * * GO_0000783(11)	87.27	10.91	0	1.82	0	0	0	nuclear telomere cap complex
* * * * * GO_0005664(6)	73.33	26.67	0	0	0	0	0	nuclear origin of replication recognition complex
* * * GO_0005634(1814)	93.33	5.67	0.71	0.18	0.08	0.02	0.01	nucleus
* * * * GO_0030532(58)	91.65	5.26	2.24	0.67	0.12	0.06	0	small nuclear ribonucleoprotein complex
* * * * * GO_0005688(7)	33.33	19.05	42.86	4.76	0	0	0	snRNP U6
* * * * * GO_0005685(10)	91.11	4.44	0	4.44	0	0	0	snRNP U1
* * * * * GO_0005686(11)	85.45	9.09	3.64	1.82	0	0	0	snRNP U2
* * * * * GO_0046540(26)	81.54	8.92	8.92	0.62	0	0	0	U4/U6 x U5 tri-snRNP complex
* * * * GO_0005730(216)	89.84	7.59	1.55	0.42	0.47	0.13	0.01	nucleolus
* * * * * GO_0030685(8)	71.43	14.29	10.71	3.57	0	0	0	nucleolar preribosome
* * * * * GO_0005655(9)	97.22	2.78	0	0	0	0	0	nucleolar ribonuclease P complex
* * * * * GO_0000120(9)	97.22	2.78	0	0	0	0	0	RNA polymerase I transcription factor complex
* * * * * GO_0000172(10)	95.56	4.44	0	0	0	0	0	ribonuclease MRP complex
* * * * * GO_0005736(14)	94.51	5.49	0	0	0	0	0	DNA-directed RNA polymerase I complex
* * * * * GO_0005732(56)	89.22	5.78	2.47	1.23	0.91	0.39	0	small nucleolar ribonucleoprotein complex
* * * * GO_0005681(67)	91.45	6.2	1.4	0.5	0.14	0.05	0.27	spliceosome complex
* * * * * GO_0005684(30)	90.57	5.06	2.76	1.61	0	0	0	major
* * * * * * GO_0005688(7)	33.33	19.05	42.86	4.76	0	0	0	snRNP U6
* * * * * * GO_0005685(10)	91.11	4.44	0	4.44	0	0	0	snRNP U1
* * * * * * GO_0005686(11)	85.45	9.09	3.64	1.82	0	0	0	snRNP U2
* * * * * GO_0000243(14)	92.31	2.2	3.3	2.2	0	0	0	commitment complex
* * * * GO_0005654(311)	90.87	7.45	1.07	0.35	0.16	0.04	0.06	nucleoplasm
* * * * * GO_0035097(8)	85.71	3.57	3.57	3.57	3.57	0	0	histone methyltransferase complex
* * * * * * GO_0048188(8)	85.71	3.57	3.57	3.57	3.57	0	0	COMPASS complex
* * * * * GO_0016591(73)	92.77	6.16	0.88	0.15	0.04	0	0	DNA-directed RNA polymerase II, holoenzyme
* * * * * * GO_0000119(20)	91.05	7.37	1.05	0.53	0	0	0	mediator complex
* * * * * * GO_0005665(12)	95.45	4.55	0	0	0	0	0	DNA-directed RNA polymerase II, core complex
* * * * * * GO_0005675(9)	94.44	5.56	0	0	0	0	0	transcription factor TFIIH complex
* * * * * * GO_0005669(16)	91.67	5.83	1.67	0	0.83	0	0	transcription factor TFIID complex
* * * * * GO_0016585(71)	87.36	8.93	1.61	0.85	0.52	0.08	0.64	chromatin remodeling complex
* * * * * * GO_0016586(16)	87.5	5.83	1.67	2.5	1.67	0	0.83	RSC complex
* * * * * * GO_0031011(11)	72.73	12.73	5.45	3.64	1.82	3.64	0	INO80 complex
* * * * * * GO_0000812(13)	88.46	6.41	0	1.28	1.28	2.56	0	SWR1 complex
* * * * * * GO_0048188(8)	85.71	3.57	3.57	3.57	3.57	0	0	COMPASS complex
* * * * * * GO_0005677(8)	75	14.29	3.57	3.57	3.57	0	0	chromatin silencing complex
* * * * * * GO_0016514(10)	86.67	13.33	0	0	0	0	0	SWI/SNF complex
* * * * * GO_0005849(20)	93.68	3.68	0.53	1.58	0.53	0	0	mRNA cleavage factor complex
* * * * * * GO_0005847(15)	92.38	4.76	0	1.9	0.95	0	0	mRNA cleavage and polyadenylation specificity factor complex
* * * * * GO_0005667(121)	91.12	7.36	1.07	0.21	0.19	0.04	0.01	transcription factor complex
* * * * * * GO_0030014(12)	86.36	10.61	1.52	0	1.52	0	0	CCR4-NOT complex
* * * * * * * GO_0030015(7)	76.19	14.29	4.76	0	4.76	0	0	CCR4-NOT core complex
* * * * * * GO_0000123(38)	91.47	6.54	1	0.57	0.14	0.28	0	histone acetyltransferase complex
* * * * * * * GO_0000124(17)	90.44	6.62	2.21	0.74	0	0	0	SAGA complex
* * * * * * * GO_0043189(12)	86.36	12.12	1.52	0	0	0	0	H4/H2A histone acetyltransferase complex
* * * * * * * GO_0046695(14)	93.41	5.49	0	1.1	0	0	0	SLIK
* * * * * * GO_0000120(9)	97.22	2.78	0	0	0	0	0	RNA polymerase I transcription factor complex
* * * * * * GO_0000118(20)	82.11	10.53	3.68	0	2.63	0.53	0.53	histone deacetylase complex
* * * * * * GO_0000127(6)	100	0	0	0	0	0	0	transcription factor TFIIIC complex
* * * * * * GO_0005675(9)	94.44	5.56	0	0	0	0	0	transcription factor TFIIH complex
* * * * * * GO_0005669(16)	91.67	5.83	1.67	0	0.83	0	0	transcription factor TFIID complex
* * * * * GO_0008023(17)	86.76	13.24	0	0	0	0	0	transcription elongation factor complex
* * * * * GO_0042555(6)	0	0	0	0	0	100	0	MCM complex
* * * * * GO_0005666(17)	93.38	6.62	0	0	0	0	0	DNA-directed RNA polymerase III complex
* * * * * GO_0005656(15)	73.33	11.43	0	0.95	0	14.29	0	pre-replicative complex
* * * * GO_0005635(97)	90.08	7.02	1.1	0.77	0.62	0.21	0.19	nuclear membrane
* * * * * GO_0005643(48)	82.36	10.73	2.04	1.77	1.86	0.71	0.53	nuclear pore
* * * * * GO_0005637(6)	86.67	13.33	0	0	0	0	0	nuclear inner membrane
* * * * GO_0000502(47)	87.42	3.7	3.24	1.48	2.59	1.48	0.09	proteasome complex
* * * * * GO_0005839(16)	27.5	15	25	13.33	18.33	0	0.83	proteasome core complex
* * * * * * GO_0019773(7)	0	0	0	9.52	90.48	0	0	proteasome core complex, alpha-subunit complex
* * * * * * GO_0019774(7)	4.76	14.29	33.33	33.33	14.29	0	0	proteasome core complex, beta-subunit complex
* * * * * GO_0005838(23)	88.54	3.56	1.58	0	0.4	5.93	0	proteasome regulatory particle
* * * * * * GO_0008540(9)	55.56	0	0	0	2.78	41.67	0	proteasome regulatory particle, base subcomplex
* * * * * * GO_0008541(10)	80	11.11	8.89	0	0	0	0	proteasome regulatory particle, lid subcomplex
* * * * GO_0000228(141)	86.35	10.61	1.89	0.68	0.26	0.19	0.01	nuclear chromosome
* * * * * GO_0000794(68)	77.44	15.06	3.99	2.11	0.7	0.7	0	condensed nuclear chromosome
* * * * * * GO_0000780(45)	81.82	13.23	3.23	1.21	0.4	0.1	0	condensed nuclear chromosome, pericentric region
* * * * * * * GO_0000778(43)	80.84	13.84	3.54	1.22	0.44	0.11	0	condensed nuclear chromosome kinetochore
* * * * * * * * GO_0042729(9)	97.22	2.78	0	0	0	0	0	DASH complex
* * * * * * GO_0000798(6)	40	46.67	6.67	0	0	6.67	0	nuclear cohesin complex
* * * * * GO_0000790(31)	90.75	7.53	0.65	0	0.65	0.43	0	nuclear chromatin
* * * * * * GO_0005720(7)	71.43	23.81	4.76	0	0	0	0	nuclear heterochromatin
* * * * * * * GO_0005724(7)	71.43	23.81	4.76	0	0	0	0	nuclear telomeric heterochromatin
* * * * * * GO_0000788(9)	77.78	16.67	0	0	0	5.56	0	nuclear nucleosome
* * * * * GO_0000784(23)	91.3	7.11	1.19	0.4	0	0	0	nuclear chromosome, telomeric region
* * * * * * GO_0005724(7)	71.43	23.81	4.76	0	0	0	0	nuclear telomeric heterochromatin
* * * * * * GO_0000783(11)	87.27	10.91	0	1.82	0	0	0	nuclear telomere cap complex
* * * * * GO_0005664(6)	73.33	26.67	0	0	0	0	0	nuclear origin of replication recognition complex
* * * * GO_0000152(23)	90.51	5.14	0.79	0.79	1.98	0.79	0	nuclear ubiquitin ligase complex
* * * * * GO_0005680(15)	95.24	0.95	0	0.95	1.9	0.95	0	anaphase-promoting complex
* * * * GO_0000109(19)	90.64	7.02	2.34	0	0	0	0	nucleotide excision repair complex
* * * * * GO_0000112(7)	85.71	9.52	4.76	0	0	0	0	nucleotide excision repair factor 3 complex
* * * * GO_0000346(7)	85.71	14.29	0	0	0	0	0	transcription export complex
* * * * GO_0000176(12)	90.91	6.06	3.03	0	0	0	0	nuclear exosome
* * * * GO_0008180(6)	80	20	0	0	0	0	0	signalosome complex
* * * GO_0000178(13)	91.03	6.41	2.56	0	0	0	0	exosome
* * * * GO_0000177(10)	86.67	8.89	4.44	0	0	0	0	cytoplasmic exosome
* * * * GO_0000176(12)	90.91	6.06	3.03	0	0	0	0	nuclear exosome
* * * GO_0000151(36)	87.94	8.73	1.75	0.32	0.79	0.32	0.16	ubiquitin ligase complex
* * * * GO_0031461(10)	77.78	20	0	0	0	2.22	0	cullin-RING ubiquitin ligase complex
* * * * * GO_0019005(10)	77.78	20	0	0	0	2.22	0	SCF ubiquitin ligase complex
* * * * GO_0000152(23)	90.51	5.14	0.79	0.79	1.98	0.79	0	nuclear ubiquitin ligase complex
* * * * * GO_0005680(15)	95.24	0.95	0	0.95	1.9	0.95	0	anaphase-promoting complex
* * * GO_0000307(10)	31.11	17.78	24.44	15.56	4.44	6.67	0	cyclin-dependent protein kinase holoenzyme complex
* * * GO_0000131(32)	80.04	16.94	1.61	0.81	0.2	0.2	0.2	incipient bud site
* * * GO_0042575(10)	86.67	8.89	2.22	0	0	2.22	0	DNA polymerase complex
* * GO_0000267(96)	96.18	3.16	0.24	0.11	0.11	0.02	0.18	cell fraction
* * * GO_0005624(65)	94.95	4.18	0.43	0.05	0.1	0.05	0.24	membrane fraction
* * * * GO_0042598(15)	95.24	0.95	1.9	0.95	0.95	0	0	vesicular fraction
* * * * * GO_0005792(15)	95.24	0.95	1.9	0.95	0.95	0	0	microsome
* * * * GO_0000300(8)	92.86	3.57	3.57	0	0	0	0	peripheral to membrane of membrane fraction
* * * GO_0005625(35)	95.8	2.86	0.17	0.34	0.34	0	0.5	soluble fraction
* GO_0005576(19)	87.72	6.43	1.17	1.17	1.75	1.17	0.58	extracellular region
